# Supplementary material for: The spatial correlation of economic institutional change in China and its impact on economic growth: A social network analysis approach
Source: PLoS One. 2024 Oct 22;19(10):e0297354. doi: 10.1371/journal.pone.0297354 (PMC11495625; doi:10.1371/journal.pone.0297354)
Supplement: S1 Data — (ZIP) [file pone.0297354.s006.zip]

Archive with 2 entries (2 files):
- Data/Matrix.xlsx
- Data/Raw data.xlsx
