# Supplementary material for: The spatial correlation of economic institutional change in China and its impact on economic growth: A social network analysis approach
Source: PLoS One. 2024 Oct 22;19(10):e0297354. doi: 10.1371/journal.pone.0297354 (PMC11495625; doi:10.1371/journal.pone.0297354)
Supplement: S1 Data — (ZIP) [file pone.0297354.s006.zip › Data/Raw data.xlsx]

## Sheet: Sheet1
Provinces	Year	Value of international trade/GDP(%)	Foreign funded/Investment in fixed assets(%)	Disposable income of urban households/GDP (%)	General public budget revenue/GDP(%)	Disposable income of urban households/Disposable income of rural households(%)	Marketization index	General public expenditure/GDP(%)	Tax revenue/GDP(%)	Output value of Non-state-owned industrial /Gross industrial output value(%)	Employed person of non-state-owned units/Employed person in urban areas(%)
Hebei	1997	0.0859288	0.000549166	1.25416e-08	0.0445331	2.16914	4.98	0.0684055	0.0379069	0.546871	0.319197
Hebei	1998	0.0822329	0.000368209	1.1947e-08	0.0485804	2.11391	5.21	0.0708529	0.0251341	0.439256	0.373678
Hebei	1999	0.0829779	0.000346405	1.17418e-08	0.0488655	2.19743	4.66	0.0767744	0.0385341	0.459463	0.399946
Hebei	2000	0.0852186	0.000297393	1.11244e-08	0.0488827	2.28378	4.81	0.0816547	0.0370164	0.475387	0.419698
Hebei	2001	0.0859965	0.000180741	1.08484e-08	0.0513893	2.29867	4.93	0.0932024	0.0398439	0.500731	0.380686
Hebei	2002	0.0916678	0.000149724	1.1099e-08	0.0502314	2.48763	5.29	0.0958063	0.039236	0.54578	0.412295
Hebei	2003	0.107369	0.000216911	1.04591e-08	0.0485208	2.53701	5.59	0.0934427	0.0369087	0.586532	0.417524
Hebei	2004	0.132054	0.000306325	9.37917e-09	0.0481063	2.50746	6.05	0.0926626	0.0372494	0.5551	0.440099
Hebei	2005	0.131484	0.000258231	9.09607e-09	0.0515078	2.61575	6.61	0.0977979	0.0392615	0.634482	0.47452
Hebei	2006	0.128819	0.000330335	8.9858e-09	0.0541119	2.71043	6.93	0.10293	0.0411594	0.680597	0.499274
Hebei	2007	0.142629	0.000321873	8.59131e-09	0.0579923	2.72287	7.11	0.110723	0.0454385	0.69239	0.529069
Hebei	2008	0.166647	0.000367108	8.3944e-09	0.0591798	2.80288	5.5	0.117516	0.0467705	0.710833	0.553957
Hebei	2009	0.117423	0.000220134	8.53951e-09	0.0619141	2.8581	5.64	0.136207	0.0486978	0.717906	0.655851
Hebei	2010	0.139612	0.000168861	7.97451e-09	0.0653051	2.72968	4.98	0.138286	0.0526638	0.713699	0.594395
Hebei	2011	0.141214	0.000189148	7.46142e-09	0.0708838	2.56924	5.18	0.14429	0.0550058	0.730397	0.648939
Hebei	2012	0.120105	0.000168504	7.73036e-09	0.0784301	2.54206	5.44	0.153507	0.058724	0.726912	0.655569
Hebei	2013	0.119565	0.00016849	7.81448e-09	0.0807096	2.44198	5.61	0.155032	0.0606431	0.750739	0.724123
Hebei	2014	0.125017	0.000126838	8.20542e-09	0.0831585	2.37002	6.03	0.158977	0.0634258	0.781182	0.715031
Hebei	2015	0.107645	8.49964e-05	8.77411e-09	0.0888804	2.36661	6.32	0.188961	0.0648958	0.790705	0.731514
Hebei	2016	0.0966721	0.000143528	8.80854e-09	0.0888628	2.37004	6.42	0.188633	0.0622417	0.80601	0.751056
Hebei	2017	0.0989657	0.000129255	8.9799e-09	0.095067	2.37144	6.56	0.195176	0.0646557	0.764819	0.744772
Hebei	2018	0.0990489	0.000111329	9.15772e-09	0.0975794	2.35033	6.69	0.214556	0.0709748	0.721537	0.769549
Beijing	1997	1.39005	0.00162381	4.31645e-08	0.100722	2.13376	5.15	0.130598	0.132112	0.444947	0.290032
Beijing	1998	1.25571	0.000719532	4.21217e-08	0.11408	2.14355	4.89	0.139552	0.0882816	0.282233	0.334988
Beijing	1999	1.30809	0.000558421	4.22301e-08	0.129396	2.17262	3.95	0.163348	0.144911	0.267179	0.370127
Beijing	2000	1.65724	0.000506537	4.17535e-08	0.139181	2.24771	4.64	0.178717	0.150392	0.320701	0.416612
Beijing	2001	1.14876	0.000419409	3.12026e-08	0.1224	2.30381	6.17	0.150681	0.128014	0.348935	0.46941
Beijing	2002	1.00357	0.000360551	2.87824e-08	0.123312	2.30878	6.92	0.145102	0.12467	0.418106	0.645034
Beijing	2003	1.12859	0.000678987	2.76339e-08	0.117947	2.47835	7.5	0.146266	0.117234	0.501966	0.691147
Beijing	2004	1.29166	0.000753501	2.58038e-08	0.122847	2.53436	8.19	0.148223	0.12224	0.460564	0.724295
Beijing	2005	1.47515	0.00093131	2.53288e-08	0.13189	2.40298	8.48	0.151849	0.127142	0.49062	0.735162
Beijing	2006	1.55195	0.00098016	2.46096e-08	0.137618	2.41406	9.96	0.159753	0.132649	0.546283	0.758361
Beijing	2007	1.4904	0.000973587	2.23308e-08	0.151586	2.3294	9.55	0.167516	0.145801	0.537001	0.762812
Beijing	2008	1.69765	0.000716701	2.22446e-08	0.165301	2.31899	7.24	0.176274	0.159746	0.522917	0.77842
Beijing	2009	1.20698	0.000574845	2.20015e-08	0.166774	2.29149	7.36	0.190847	0.157489	0.504427	0.797359
Beijing	2010	1.44719	0.000440126	2.05992e-08	0.166785	2.19215	7.94	0.192532	0.159534	0.472702	0.805135
Beijing	2011	1.54816	0.000470881	2.02456e-08	0.18498	2.23288	8.1	0.199683	0.175649	0.436641	0.816038
Beijing	2012	1.44086	0.000472646	2.03971e-08	0.185405	2.21349	8.75	0.20612	0.174768	0.421756	0.807247
Beijing	2013	1.34179	0.000454937	2.03633e-08	0.184897	2.19883	9.12	0.210782	0.177494	0.426558	0.82354
Beijing	2014	1.1966	0.000317871	2.2752e-08	0.188795	2.57227	9.37	0.212119	0.181019	0.434652	0.844068
Beijing	2015	0.864497	0.000432497	2.29677e-08	0.205255	2.56989	8.89	0.249307	0.18527	0.443004	0.857332
Beijing	2016	0.730623	0.000381551	2.23129e-08	0.197952	2.56731	9.14	0.24959	0.173476	0.436724	0.858016
Beijing	2017	0.780911	0.000308946	2.22761e-08	0.193853	2.57446	9.42	0.243603	0.166935	0.434758	0.855534
Beijing	2018	0.900268	0.000282793	2.24241e-08	0.190829	2.5666	9.7	0.246419	0.164539	0.443799	0.863294
Tianjin	1997	0.689882	0.00202529	5.32763e-08	0.0724832	2.03731	4.53	0.0989877	0.068903	0.64264	0.384567
Tianjin	1998	0.657545	0.00194659	5.32075e-08	0.0758739	2.09398	4.92	0.103209	0.0467581	0.630807	0.45766
Tianjin	1999	0.71938	0.000992454	5.27553e-08	0.0777949	2.24262	4.71	0.108556	0.0723225	0.676262	0.529388
Tianjin	2000	0.866238	0.00132648	4.96566e-08	0.0814994	2.24727	5.36	0.114101	0.0754996	0.671245	0.546102
Tianjin	2001	0.783545	0.00156652	4.6682e-08	0.085267	2.26934	6.59	0.122281	0.0801441	0.668613	0.558226
Tianjin	2002	0.877876	0.000879989	4.34152e-08	0.0798938	2.18233	6.73	0.12331	0.0719806	0.675525	0.592577
Tianjin	2003	0.942066	0.000721866	4.00031e-08	0.0793356	2.25863	7.03	0.121053	0.0688759	0.640333	0.631151
Tianjin	2004	1.11818	0.00104359	3.68604e-08	0.0791329	2.28451	7.86	0.120548	0.0705684	0.610904	0.625914
Tianjin	2005	1.11743	0.00108086	3.23592e-08	0.084967	2.26499	8.41	0.113201	0.0692591	0.611928	0.637279
Tianjin	2006	1.15148	0.00131942	3.20052e-08	0.0934511	2.29339	9.18	0.121701	0.0767797	0.599442	0.652019
Tianjin	2007	1.03432	0.00119969	3.11405e-08	0.102887	2.33341	9.76	0.128376	0.0834541	0.618373	0.651667
Tianjin	2008	0.831063	0.000847838	2.89068e-08	0.100553	2.4552	6.59	0.129145	0.0813007	0.61826	0.717195
Tianjin	2009	0.601269	0.000561817	2.95125e-08	0.113349	2.46352	6.64	0.155034	0.0847053	0.604053	0.742712
Tianjin	2010	0.602503	0.000453003	2.6335e-08	0.115867	2.41121	7.06	0.14926	0.0841946	0.5993	0.754407
Tianjin	2011	0.590492	0.000415411	2.38085e-08	0.12869	2.18493	7.43	0.158865	0.0888375	0.599988	0.77099
Tianjin	2012	0.566115	0.000401648	2.29771e-08	0.1365	2.11232	9.02	0.166219	0.085743	0.634824	0.774535
Tianjin	2013	0.551057	0.000361438	2.00663e-08	0.14396	1.82942	9.42	0.176514	0.0907533	0.658567	0.772217
Tianjin	2014	0.522947	0.000376395	2.00332e-08	0.151991	1.85175	9.29	0.183424	0.0945436	0.682692	0.804093
Tianjin	2015	0.430397	0.000322431	2.06197e-08	0.16127	1.84515	9.44	0.195448	0.0954198	0.723769	0.839096
Tianjin	2016	0.381245	0.000329828	2.07486e-08	0.152275	1.84849	9.78	0.206841	0.0908127	0.742841	0.852311
Tianjin	2017	0.411022	0.000397204	2.17139e-08	0.124553	1.85152	10.29	0.176964	0.0869019	0.614065	0.858569
Tianjin	2018	0.431177	0.000459898	2.2848e-08	0.111977	1.86325	10.83	0.164977	0.086386	0.627521	0.86312
Shandong	1997	0.21856	0.000612787	7.80568e-09	0.0436684	2.26462	4.8	0.0613213	0.0398942	0.607178	0.382634
Shandong	1998	0.193203	0.000547691	7.51177e-09	0.0492015	2.19342	5.19	0.06811	0.0268311	0.578686	0.423309
Shandong	1999	0.19736	0.000306048	7.58142e-09	0.0527901	2.2784	5.15	0.0717823	0.0447582	0.586493	0.462558
Shandong	2000	0.242173	0.000251669	7.59733e-09	0.0542794	2.44057	5.3	0.0717684	0.0459941	0.580518	0.456956
Shandong	2001	0.260594	0.00033134	7.72273e-09	0.0623357	2.53202	5.66	0.0819766	0.0531093	0.611283	0.475933
Shandong	2002	0.273345	0.000359371	7.41021e-09	0.0593863	2.5832	6.23	0.0837573	0.0481754	0.634607	0.52257
Shandong	2003	0.30589	0.00046106	6.95463e-09	0.0590974	2.66622	6.81	0.083675	0.0462225	0.665223	0.561335
Shandong	2004	0.334217	0.00056767	6.28272e-09	0.0551418	2.6908	7.52	0.0791762	0.0443548	0.657056	0.584563
Shandong	2005	0.342245	0.000505302	5.85009e-09	0.0584272	2.73366	8.44	0.07983	0.0449974	0.757525	0.680942
Shandong	2006	0.576613	0.000581295	5.56718e-09	0.0619288	2.79105	8.42	0.083718	0.0472464	0.762013	0.69526
Shandong	2007	0.410197	0.000543481	5.53391e-09	0.0649961	2.86133	8.81	0.0877471	0.0507567	0.78682	0.699352
Shandong	2008	0.421295	0.00047856	5.27115e-09	0.0632669	2.8903	6.89	0.0874353	0.0495755	0.790924	0.69302
Shandong	2009	0.378148	0.000408837	5.25451e-09	0.0648628	2.91089	6.94	0.096401	0.0507528	0.819052	0.7066
Shandong	2010	0.326907	0.00035068	5.09213e-09	0.0701911	2.85337	6.75	0.105822	0.0548865	0.800517	0.712773
Shandong	2011	0.335864	0.000289424	5.02445e-09	0.0761858	2.73215	6.85	0.11027	0.0573859	0.804495	0.750912
Shandong	2012	0.309791	0.000255183	5.14967e-09	0.0811671	2.72643	7.24	0.118059	0.0609879	0.814636	0.757283
Shandong	2013	0.298873	0.000218081	4.86733e-09	0.0825624	2.51545	7.39	0.121107	0.0639774	0.832591	0.799376
Shandong	2014	0.286256	0.00015051	4.91731e-09	0.0845889	2.45928	7.76	0.120776	0.0667338	0.850408	0.811478
Shandong	2015	0.237864	0.00016681	5.00701e-09	0.0877639	2.43962	7.85	0.130948	0.0667137	0.863985	0.817516
Shandong	2016	0.228838	0.000286969	4.99998e-09	0.0861481	2.43743	7.94	0.128707	0.0619275	0.86694	0.818293
Shandong	2017	0.245916	0.000257669	5.06503e-09	0.0839637	2.43356	8.08	0.127466	0.0608447	0.837406	0.820785
Shandong	2018	0.253032	0.000227966	5.17191e-09	0.0848101	2.42679	8.23	0.132091	0.0640505	0.747976	0.828554
Jiangsu	1997	0.292868	0.00132774	8.6301e-09	0.0382593	1.76314	5.25	0.0545422	0.0371824	0.730727	0.412622
Jiangsu	1998	0.302897	0.00144064	8.35818e-09	0.041192	1.78213	5.38	0.0590143	0.025744	0.670559	0.465465
Jiangsu	1999	0.336145	0.00111144	8.49357e-09	0.0446054	1.87062	5.73	0.0629595	0.0408246	0.683953	0.486066
Jiangsu	2000	0.440182	0.00077499	7.92315e-09	0.0522339	1.89153	6.08	0.0688919	0.0476638	0.706505	0.515733
Jiangsu	2001	0.449416	0.000726339	7.79869e-09	0.0605009	1.94866	6.83	0.077155	0.0553925	0.735132	0.558343
Jiangsu	2002	0.548493	0.000755568	7.70977e-09	0.0606869	2.05479	7.4	0.0811035	0.0532961	0.772086	0.600257
Jiangsu	2003	0.755783	0.000850239	7.44399e-09	0.0641417	2.18492	7.97	0.0841993	0.0554223	0.810252	0.669788
Jiangsu	2004	0.942496	0.000917326	6.98628e-09	0.0653506	2.20493	8.63	0.0874484	0.0609511	0.812486	0.722249
Jiangsu	2005	1.01994	0.000988072	6.72938e-09	0.072255	2.3347	9.35	0.0914142	0.0604876	0.845642	0.76654
Jiangsu	2006	1.04122	0.00115918	6.47789e-09	0.0761971	2.42279	9.8	0.0925971	0.0638913	0.856754	0.800671
Jiangsu	2007	1.02134	0.00122056	6.29476e-09	0.0860053	2.49626	10.55	0.0981503	0.072824	0.875915	0.817475
Jiangsu	2008	0.879339	0.00117218	6.02916e-09	0.0881612	2.5392	7.84	0.104819	0.0735495	0.886445	0.834435
Jiangsu	2009	0.671536	0.00088486	5.9644e-09	0.0937038	2.56783	8.21	0.11659	0.0770446	0.891571	0.850781
Jiangsu	2010	0.76118	0.000746583	5.53868e-09	0.0984867	2.5163	8.59	0.118624	0.0799655	0.892726	0.863568
Jiangsu	2011	0.709992	0.00072979	5.36359e-09	0.104844	2.43783	9.18	0.126689	0.0839869	0.891154	0.867775
Jiangsu	2012	0.639867	0.000689728	5.48982e-09	0.108414	2.43214	9.94	0.130002	0.0884711	0.888723	0.871191
Jiangsu	2013	0.570885	0.000636291	5.28598e-09	0.109926	2.32284	9.86	0.130511	0.0906976	0.906036	0.907587
Jiangsu	2014	0.531672	0.000592747	5.27688e-09	0.111128	2.29612	9.64	0.130169	0.0922754	0.893286	0.911452
Jiangsu	2015	0.484618	0.000487319	5.30169e-09	0.114504	2.28666	9.3	0.138164	0.0942735	0.899315	0.916621
Jiangsu	2016	0.437133	0.000478825	5.18833e-09	0.104941	2.28062	9.26	0.128985	0.0844033	0.903629	0.923596
Jiangsu	2017	0.464521	0.000419337	5.08e-09	0.0951619	2.27695	9.46	0.123688	0.0755135	0.889218	0.93037
Jiangsu	2018	0.474468	0.000395091	5.09745e-09	0.0932029	2.26432	9.67	0.125896	0.078445	0.86056	0.938456
Zhejiang	1997	0.254268	0.000740165	1.58653e-08	0.0339201	1.99736	6.17	0.0517781	0.0414488	0.763429	0.516398
Zhejiang	1998	0.246522	0.00044951	1.57128e-08	0.0397199	2.05443	6.41	0.057506	0.032198	0.735077	0.5578
Zhejiang	1999	0.282465	0.000142693	1.57095e-08	0.0457553	2.13453	5.87	0.0641285	0.0479523	0.772022	0.607149
Zhejiang	2000	0.381704	0.000208728	1.53722e-08	0.0567852	2.18145	6.57	0.0714499	0.0601895	0.804242	0.657997
Zhejiang	2001	0.393512	0.000252739	1.51698e-08	0.0725819	2.2837	7.64	0.0865859	0.0771639	0.848431	0.694468
Zhejiang	2002	0.433886	0.000260132	1.46378e-08	0.070824	2.37141	8.37	0.093695	0.0701419	0.863876	0.721041
Zhejiang	2003	0.523747	0.000371751	1.35801e-08	0.0728036	2.44562	9.1	0.0924031	0.069394	0.868862	0.75876
Zhejiang	2004	0.60541	0.000469782	1.24876e-08	0.0691878	2.44721	9.77	0.0912493	0.0721467	0.881636	0.78671
Zhejiang	2005	0.65563	0.000527446	1.21435e-08	0.0794919	3.08811	10.22	0.0943184	0.0727416	0.852806	0.801172
Zhejiang	2006	0.705672	0.00073529	1.16202e-08	0.082591	3.14199	10.8	0.0936388	0.0753368	0.861833	0.827257
Zhejiang	2007	0.717056	0.000670039	1.09705e-08	0.0879557	2.48923	11.39	0.0963431	0.0818693	0.871453	0.852451
Zhejiang	2008	0.683206	0.000634881	1.05889e-08	0.0900814	2.45483	7.78	0.102903	0.0834979	0.869983	0.854582
Zhejiang	2009	0.557795	0.000496728	1.07048e-08	0.0931917	2.45928	8.03	0.115411	0.0862888	0.869159	0.862149
Zhejiang	2010	0.619105	0.000450388	9.86895e-09	0.0940928	2.4206	8.18	0.115715	0.0889161	0.869212	0.867397
Zhejiang	2011	0.61828	0.000392449	9.58285e-09	0.0974911	2.36947	8.31	0.118896	0.0913402	0.855819	0.878993
Zhejiang	2012	0.568878	0.000342948	9.96682e-09	0.0992701	2.37428	9.28	0.120059	0.0931123	0.852993	0.885309
Zhejiang	2013	0.550793	0.000364544	9.82073e-09	0.100563	2.30223	9.37	0.125289	0.0939084	0.856624	0.897611
Zhejiang	2014	0.542886	0.000305571	1.00547e-08	0.102607	2.08497	9.73	0.128434	0.095934	0.855573	0.925237
Zhejiang	2015	0.503634	0.000293047	1.01931e-08	0.112155	2.06933	10	0.154967	0.0971919	0.86045	0.928274
Zhejiang	2016	0.473137	0.000239166	9.997e-09	0.112208	2.06582	9.97	0.147599	0.0960838	0.858976	0.934804
Zhejiang	2017	0.492884	0.000190529	9.90196e-09	0.112122	2.05406	10.29	0.145462	0.0954396	0.84404	0.939045
Zhejiang	2018	0.509118	0.000208319	9.88917e-09	0.117412	2.03551	10.62	0.153558	0.0994113	0.837132	0.943373
Shanghai	1997	0.734304	0.00131467	2.51142e-08	0.0989424	1.59918	5	0.121663	0.111776	0.648522	0.415956
Shanghai	1998	0.704319	0.00146304	2.37869e-08	0.10322	1.62258	5.04	0.127446	0.0717331	0.501548	0.46598
Shanghai	1999	0.792306	0.00133735	2.70923e-08	0.104078	2.02097	4.7	0.132228	0.10948	0.483314	0.476531
Shanghai	2000	0.995122	0.00117857	2.57474e-08	0.106649	2.09386	5.75	0.133716	0.110173	0.483423	0.524311
Shanghai	2001	0.967216	0.00124117	2.47278e-08	0.116978	2.19447	7.62	0.135916	0.117458	0.513168	0.579104
Shanghai	2002	1.04708	0.00104955	2.30791e-08	0.123489	2.12898	8.34	0.150214	0.12175	0.541584	0.645003
Shanghai	2003	1.38901	0.00123743	2.22094e-08	0.132387	2.2344	9.35	0.162593	0.129018	0.568161	0.686098
Shanghai	2004	1.64053	0.00205127	2.06654e-08	0.137027	2.36089	9.81	0.171257	0.139591	0.603799	0.735424
Shanghai	2005	1.6506	0.00134086	2.01619e-08	0.153271	2.26061	10.25	0.178019	0.146286	0.618275	0.768779
Shanghai	2006	1.7156	0.00130385	1.95492e-08	0.149077	2.26159	10.79	0.169838	0.139976	0.626912	0.77433
Shanghai	2007	1.72148	0.00116075	1.89072e-08	0.166038	2.3286	11.71	0.174618	0.158114	0.644519	0.786105
Shanghai	2008	1.58971	0.00117912	1.89589e-08	0.167645	2.33167	8.14	0.18436	0.158028	0.643033	0.793755
Shanghai	2009	1.2608	0.00084936	1.91658e-08	0.168831	2.31018	8.41	0.198695	0.157409	0.62711	0.804008
Shanghai	2010	1.45498	0.000949128	1.85472e-08	0.1674	2.27773	8.79	0.192409	0.157742	0.628399	0.80231
Shanghai	2011	1.47223	0.001029	1.88743e-08	0.178677	2.25682	8.89	0.203946	0.165283	0.622241	0.826232
Shanghai	2012	1.36557	0.00105499	1.99132e-08	0.1855	2.2573	8.7	0.207317	0.169797	0.6024	0.850717
Shanghai	2013	1.25256	0.00108237	2.05693e-08	0.188353	2.29029	8.94	0.207562	0.174037	0.599741	0.89402
Shanghai	2014	1.21565	0.00103068	2.07239e-08	0.194569	2.30475	9.77	0.208906	0.179018	0.603057	0.90751
Shanghai	2015	1.11372	0.000854912	2.10807e-08	0.219695	2.28233	9.73	0.246445	0.193372	0.60699	0.916019
Shanghai	2016	1.02248	0.000732841	2.04736e-08	0.22734	2.26061	9.93	0.245538	0.199651	0.60605	0.920764
Shanghai	2017	1.04959	0.0005357	2.04341e-08	0.216834	2.24962	10.18	0.246389	0.191477	0.592201	0.92841
Shanghai	2018	1.04421	0.000475102	2.08182e-08	0.217509	2.23981	10.45	0.255556	0.192321	0.591355	0.932574
Guangdong	1997	1.47197	0.0010644	1.17035e-08	0.0743551	2.469	6.29	0.0933171	0.0676314	0.814298	0.51872
Guangdong	1998	1.35698	0.000526109	1.11625e-08	0.0809124	2.50619	6.47	0.104256	0.0476345	0.729817	0.956863
Guangdong	1999	1.37258	0.000729753	1.07816e-08	0.0905199	2.51475	5.96	0.114114	0.0790832	0.712884	0.589395
Guangdong	2000	1.45737	0.00044739	1.01028e-08	0.0942387	2.67112	7.23	0.111808	0.0826527	0.749528	0.604517
Guangdong	2001	1.21335	0.000563679	8.65103e-09	0.0963941	2.7628	8.18	0.109752	0.0842845	0.769393	0.637623
Guangdong	2002	1.35532	0.000634443	8.2483e-09	0.0889924	2.84701	8.63	0.112652	0.076455	0.807085	0.677259
Guangdong	2003	1.48109	0.000788831	7.81364e-09	0.0830259	3.05344	8.99	0.107016	0.0700235	0.816439	0.709266
Guangdong	2004	1.5669	0.000796252	7.22392e-09	0.075194	3.12141	9.36	0.0982236	0.0689066	0.795074	0.727067
Guangdong	2005	1.55415	0.000972642	6.54772e-09	0.0801159	3.14891	10.18	0.101478	0.0676928	0.82262	0.764232
Guangdong	2006	1.5807	0.000910778	6.02367e-09	0.0819723	3.15281	10.55	0.0960344	0.0695695	0.834618	0.791978
Guangdong	2007	1.51756	0.000902342	5.56984e-09	0.0876672	3.14708	11.04	0.0994294	0.0760132	0.844281	0.814824
Guangdong	2008	1.29283	0.000861833	5.36267e-09	0.0899625	3.08336	7.52	0.102688	0.0778545	0.829659	0.820617
Guangdong	2009	1.05727	0.000633491	5.46437e-09	0.0924411	3.12363	7.62	0.109779	0.079291	0.841963	0.829088
Guangdong	2010	1.15475	0.000543597	5.1937e-09	0.0981687	3.02878	7.73	0.117826	0.0826607	0.84659	0.829655
Guangdong	2011	1.10879	0.000536639	5.05494e-09	0.103642	2.87007	7.88	0.126149	0.0854846	0.853297	0.837088
Guangdong	2012	1.08846	0.000633176	5.29662e-09	0.109154	2.86705	8.33	0.129457	0.0889095	0.8337	0.845903
Guangdong	2013	1.0821	0.000579378	4.72788e-09	0.113349	2.5312	8.64	0.13463	0.0923243	0.836322	0.889266
Guangdong	2014	0.975263	0.000502778	4.74092e-09	0.118937	2.62528	9.3	0.134975	0.0960107	0.845784	0.902887
Guangdong	2015	0.874645	0.000460732	4.77352e-09	0.128642	2.60151	9.68	0.176176	0.101316	0.861922	0.913577
Guangdong	2016	0.784785	0.000463253	4.66073e-09	0.128506	2.59673	9.86	0.166299	0.100163	0.87405	0.922896
Guangdong	2017	0.757693	0.000435997	4.56775e-09	0.126195	2.5967	10.2	0.167632	0.0989005	0.852282	0.930345
Guangdong	2018	0.737713	0.000510435	4.55818e-09	0.12444	2.58282	10.56	0.161694	0.1001	0.842456	0.934974
Hainan	1997	0.389215	0.00127013	1.18331e-07	0.0753179	2.53009	4.6	0.116725	0.0611194	0.563671	0.275805
Hainan	1998	0.328816	0.00167849	1.10564e-07	0.0767153	2.40442	4.51	0.125095	0.035732	0.294403	0.352036
Hainan	1999	0.213803	0.000864565	1.13285e-07	0.0767016	2.55732	4.7	0.1205	0.0619044	0.289288	0.379621
Hainan	2000	0.205628	0.000614975	1.03347e-07	0.0756047	2.4554	4.75	0.123668	0.0607846	0.325233	0.390155
Hainan	2001	0.258936	0.000263454	1.04562e-07	0.0783754	2.62247	5.66	0.14137	0.0628309	0.343872	0.422868
Hainan	2002	0.248428	0.000391731	1.09695e-07	0.074342	2.81558	5.09	0.148331	0.0584911	0.385819	0.443623
Hainan	2003	0.271632	0.00103028	1.04721e-07	0.0740342	2.8049	5.03	0.152046	0.058486	0.359563	0.4837
Hainan	2004	0.352423	0.00150741	9.68304e-08	0.0713929	2.7455	5.41	0.15922	0.0573325	0.573706	0.501288
Hainan	2005	0.231919	0.000631808	9.0468e-08	0.0764821	2.70435	5.63	0.168423	0.0607077	0.496385	0.52424
Hainan	2006	0.217142	0.00059448	8.99133e-08	0.0782976	2.8859	6.35	0.167035	0.0629272	0.570846	0.545527
Hainan	2007	0.213078	0.000839968	8.76825e-08	0.0863467	2.9005	6.88	0.195505	0.0701607	0.684667	0.611684
Hainan	2008	0.209247	0.00094698	8.38811e-08	0.0963757	2.87196	4.43	0.238161	0.0801957	0.750823	0.599562
Hainan	2009	0.201585	0.000609127	8.31264e-08	0.107749	2.89836	4.31	0.293832	0.0914273	0.751506	0.636424
Hainan	2010	0.283587	0.000450266	7.54713e-08	0.131262	2.95355	4.68	0.281589	0.114846	0.741654	0.670391
Hainan	2011	0.326595	0.00017258	7.28158e-08	0.134826	2.84967	4.76	0.308722	0.117214	0.799623	0.705416
Hainan	2012	0.316607	0.000460054	7.32531e-08	0.143384	2.82366	5.46	0.319264	0.122849	0.777992	0.726611
Hainan	2013	0.292072	0.000330257	7.05302e-08	0.151377	2.68638	5.68	0.318222	0.129543	0.752551	0.806746
Hainan	2014	0.278346	0.000376904	6.9947e-08	0.158627	2.47024	5.87	0.314147	0.137272	0.800557	0.82483
Hainan	2015	0.234938	0.000325104	7.11804e-08	0.169522	2.42746	5.21	0.334731	0.138899	0.751474	0.828811
Hainan	2016	0.185976	0.000251388	7.02001e-08	0.157286	2.40258	5.28	0.339603	0.124583	0.735973	0.82553
Hainan	2017	0.156898	0.000247149	6.9058e-08	0.15106	2.38861	5.41	0.323576	0.121805	0.742687	0.840599
Hainan	2018	0.174335	0.000139532	6.90156e-08	0.155766	2.38394	5.54	0.350017	0.130106	0.753529	0.857169
Fujian	1997	0.501945	0.00114976	2.04763e-08	0.0542985	2.20544	5.43	0.0747765	0.0444056	0.792008	0.486924
Fujian	1998	0.432096	0.000731807	1.97338e-08	0.0571798	2.20123	5.7	0.077548	0.0264656	0.666732	0.542457
Fujian	1999	0.410837	0.000936883	1.93221e-08	0.0588472	2.21901	5.79	0.0786527	0.046126	0.656582	0.569648
Fujian	2000	0.448133	0.00112839	1.89595e-08	0.0597199	2.30066	6.53	0.0826985	0.0492105	0.673199	0.589522
Fujian	2001	0.459741	0.000773802	2.0411e-08	0.0673446	2.45897	7.39	0.0916276	0.0580995	0.703248	0.613819
Fujian	2002	0.526116	0.00120032	2.05691e-08	0.061082	2.59672	7.63	0.088988	0.0523803	0.737807	0.64652
Fujian	2003	0.586695	0.00100483	2.00646e-08	0.0611416	2.67805	7.97	0.0907566	0.0505186	0.772754	0.67759
Fujian	2004	0.68254	0.00102647	1.93904e-08	0.0578696	2.73278	8.33	0.089649	0.0525567	0.780665	0.700988
Fujian	2005	0.680002	0.000910347	1.87977e-08	0.0659986	2.76861	8.94	0.0904797	0.0544956	0.811592	0.728353
Fujian	2006	0.65865	0.000866255	1.8135e-08	0.0713583	2.84467	9.17	0.0960854	0.0592428	0.828956	0.752789
Fujian	2007	0.612095	0.00071202	1.6766e-08	0.0756291	2.83626	9.45	0.0984637	0.064229	0.851361	0.774543
Fujian	2008	0.544295	0.000664017	1.65956e-08	0.0770029	2.89885	6.79	0.10512	0.0650884	0.861208	0.785664
Fujian	2009	0.444641	0.000531037	1.59987e-08	0.0762005	2.93058	6.89	0.115377	0.0635916	0.865676	0.809074
Fujian	2010	0.499696	0.000540669	1.47799e-08	0.0781353	2.93278	6.72	0.115022	0.0655549	0.863784	0.802037
Fujian	2011	0.527889	0.000516704	1.4184e-08	0.0855065	2.83729	6.91	0.12518	0.0714292	0.882337	0.84491
Fujian	2012	0.499629	0.000387784	1.424e-08	0.0901528	2.81476	7.33	0.132348	0.0662422	0.866073	0.854889
Fujian	2013	0.47952	0.000301421	1.28833e-08	0.096918	2.51908	7.47	0.14033	0.078802	0.875101	0.86302
Fujian	2014	0.453023	0.000237101	1.27713e-08	0.0981973	2.42861	8.09	0.13746	0.0787225	0.872174	0.868961
Fujian	2015	0.404791	0.000205714	1.28081e-08	0.0979314	2.41253	8.96	0.154026	0.0746237	0.892779	0.883288
Fujian	2016	0.361564	0.00014666	1.25004e-08	0.0921477	2.40108	9.15	0.148397	0.068125	0.904113	0.89548
Fujian	2017	0.3588	0.000184886	1.2119e-08	0.0872855	2.38763	9.5	0.145551	0.0637821	0.882109	0.900217
Fujian	2018	0.346376	0.000109937	1.17644e-08	0.0839964	2.36355	9.87	0.134976	0.0624907	0.880599	0.923329
Liaoning	1997	0.344562	0.00100312	1.26117e-08	0.063689	1.96313	4.58	0.0950818	0.0602759	0.440283	0.420564
Liaoning	1998	0.271809	0.000588352	1.18948e-08	0.0681707	1.78977	4.64	0.100544	0.0366884	0.332826	0.448751
Liaoning	1999	0.272226	0.000456198	1.17425e-08	0.0670325	1.95863	4.47	0.109764	0.0593181	0.348472	0.478484
Liaoning	2000	0.337435	0.000423214	1.14751e-08	0.0633163	2.27451	4.76	0.110961	0.0570594	0.334518	0.505788
Liaoning	2001	0.325483	0.000450186	1.15178e-08	0.0736008	2.26629	5.47	0.126251	0.0635699	0.346263	0.554387
Liaoning	2002	0.329666	0.000555511	1.19536e-08	0.0732269	2.3714	6.06	0.126583	0.0610163	0.375696	0.601296
Liaoning	2003	0.365539	0.000552024	1.20625e-08	0.0744766	2.46745	6.61	0.130674	0.0602019	0.418892	0.623905
Liaoning	2004	0.426876	0.000634985	1.20017e-08	0.0793826	2.42129	7.36	0.139598	0.0645889	0.387308	0.643927
Liaoning	2005	0.417494	0.000678031	1.13176e-08	0.0839139	2.46803	7.92	0.149661	0.0656653	0.466351	0.650445
Liaoning	2006	0.414591	0.000676146	1.11447e-08	0.087879	2.53511	8.18	0.152909	0.0672776	0.544764	0.654431
Liaoning	2007	0.40508	0.000731924	1.10176e-08	0.0969783	2.57685	8.66	0.158029	0.0730604	0.558412	0.674586
Liaoning	2008	0.368041	0.00064936	1.05298e-08	0.0992116	2.58096	6.32	0.157546	0.0744114	0.608391	0.672982
Liaoning	2009	0.2826	0.000685621	1.03608e-08	0.1046	2.64541	6.51	0.176328	0.0778295	0.670023	0.720923
Liaoning	2010	0.296025	0.000572586	9.59653e-09	0.108621	2.56409	6.24	0.173147	0.0821709	0.690223	0.724942
Liaoning	2011	0.279068	0.000412156	9.20822e-09	0.118918	2.46692	6.32	0.175728	0.0888503	0.702685	0.741986
Liaoning	2012	0.264452	0.000400205	9.34648e-09	0.124983	2.47479	6.53	0.183471	0.0932605	0.731478	0.752239
Liaoning	2013	0.26053	0.000370603	9.81031e-09	0.122874	2.53709	6.57	0.190989	0.0926616	0.753981	0.785067
Liaoning	2014	0.244622	0.000241116	1.0159e-08	0.111532	2.59855	6.88	0.177475	0.0814128	0.738117	0.78734
Liaoning	2015	0.208447	0.000263424	1.08569e-08	0.0742052	2.58157	6.66	0.156322	0.0575691	0.68745	0.774998
Liaoning	2016	0.258435	0.00060309	1.47778e-08	0.0989122	2.55235	6.75	0.205758	0.075851	0.552379	0.76889
Liaoning	2017	0.287271	0.000713526	1.49485e-08	0.102215	2.54557	6.81	0.20844	0.0774233	0.526339	0.783907
Liaoning	2018	0.299563	0.000723843	1.47507e-08	0.10334	2.54784	6.87	0.210849	0.0780605	0.534861	0.809637
Shanxi	1997	0.0749939	0.000506185	2.69566e-08	0.062706	2.29535	3.34	0.0969597	0.0565704	0.378355	0.275284
Shanxi	1998	0.0619022	0.000586903	2.75808e-08	0.0701134	2.20528	3.61	0.110632	0.0382452	0.347396	0.347485
Shanxi	1999	0.0707357	0.000781666	2.88205e-08	0.0724582	2.44983	3.32	0.123003	0.0614037	0.331501	0.353741
Shanxi	2000	0.088856	0.000584683	2.87388e-08	0.0696408	2.47905	3.39	0.13691	0.0592747	0.311507	0.334959
Shanxi	2001	0.0790779	0.000380361	2.6563e-08	0.065415	2.75609	3.4	0.142645	0.0564852	0.316797	0.351874
Shanxi	2002	0.0822979	0.000455887	2.68168e-08	0.0648763	2.89995	3.93	0.143786	0.0536746	0.373705	0.373052
Shanxi	2003	0.0895795	9.538e-05	2.4534e-08	0.0651628	3.04676	4.63	0.145588	0.0516931	0.433538	0.442303
Shanxi	2004	0.124741	7.96454e-05	2.21284e-08	0.0717829	3.05177	5.13	0.145338	0.0555201	0.435223	0.429706
Shanxi	2005	0.107382	5.63889e-05	2.10704e-08	0.087068	3.08369	5.28	0.158077	0.064471	0.477496	0.426691
Shanxi	2006	0.108289	6.87148e-05	2.05544e-08	0.119578	3.15245	5.84	0.18767	0.0677358	0.483593	0.440044
Shanxi	2007	0.146155	0.000100996	1.91967e-08	0.0992434	3.15494	6.23	0.174277	0.0714588	0.481436	0.480008
Shanxi	2008	0.136664	0.000103081	1.79335e-08	0.102251	3.20192	4.29	0.17976	0.0774385	0.481258	0.496755
Shanxi	2009	0.0795496	0.00011005	1.90214e-08	0.109513	3.29788	4.12	0.212236	0.079082	0.439127	0.523561
Shanxi	2010	0.0925292	0.0001044	1.70061e-08	0.105389	3.30369	4.51	0.209911	0.0742007	0.469649	0.57919
Shanxi	2011	0.084736	0.000112822	1.6128e-08	0.10798	3.2356	4.59	0.210353	0.0776753	0.487454	0.586359
Shanxi	2012	0.0783959	8.59725e-05	1.68513e-08	0.125188	3.2111	4.79	0.227813	0.0862903	0.424937	0.63187
Shanxi	2013	0.0772166	5.47503e-05	1.75742e-08	0.134353	3.11151	4.97	0.239248	0.0897645	0.434306	0.694871
Shanxi	2014	0.0781374	5.42313e-05	1.8861e-08	0.142667	2.73224	5.15	0.241765	0.0888877	0.419734	0.706803
Shanxi	2015	0.0716259	6.80678e-05	2.02309e-08	0.128645	2.73196	5.48	0.268121	0.0827635	0.414264	0.716671
Shanxi	2016	0.084802	7.73348e-05	2.0959e-08	0.119307	2.71285	5.66	0.26274	0.0794358	0.451039	0.734775
Shanxi	2017	0.0747426	7.18484e-05	1.87603e-08	0.120231	2.70051	5.86	0.241906	0.0899918	0.483794	0.750064
Shanxi	2018	0.0816841	8.34011e-05	1.84532e-08	0.136323	2.64126	6.07	0.254661	0.0978511	-4.13209	0.78445
Henan	1997	0.0383836	0.00029227	1.00352e-08	0.0455295	2.36095	4.82	0.0697116	0.0372826	0.499981	0.385806
Henan	1998	0.0329469	0.000169264	9.68512e-09	0.0477887	2.26358	5.09	0.074284	0.0233154	0.454283	0.469326
Henan	1999	0.0316372	0.000114598	9.90442e-09	0.0488081	2.32624	4.05	0.0839832	0.0384871	0.456522	0.468285
Henan	2000	0.0367848	9.71881e-05	9.2771e-09	0.0479731	2.40015	4.24	0.0867184	0.0379635	0.461799	0.460375
Henan	2001	0.0415939	0.000140733	9.51999e-09	0.0483906	2.51085	4.14	0.0919173	0.0409731	0.46989	0.4486
Henan	2002	0.0439278	0.000167504	1.03478e-08	0.0491623	2.81865	4.3	0.104247	0.0401364	0.485963	0.486103
Henan	2003	0.0567914	0.000309107	1.00851e-08	0.0492237	3.09799	4.89	0.104343	0.0384994	0.493262	0.525871
Henan	2004	0.0640519	0.000291669	9.00759e-09	0.0501275	3.0178	5.64	0.102873	0.0365877	0.530022	0.529845
Henan	2005	0.0597693	0.000293626	8.18705e-09	0.0507821	3.01959	6.73	0.105412	0.0345385	0.61458	0.555165
Henan	2006	0.0631576	0.00025014	7.93531e-09	0.0549367	3.00833	7.07	0.116486	0.037878	0.681677	0.573583
Henan	2007	0.0647583	0.000175404	7.64502e-09	0.0574243	2.97981	7.42	0.124604	0.0416331	0.672228	0.586099
Henan	2008	0.0673727	0.000156616	7.34306e-09	0.0559924	2.97045	5.89	0.126626	0.041195	0.731528	0.593955
Henan	2009	0.0472563	0.000108723	7.37742e-09	0.0578046	2.98975	5.99	0.149163	0.0421705	0.753626	0.643332
Henan	2010	0.0522729	9.906e-05	6.89852e-09	0.0598172	2.88398	6.08	0.147934	0.0440211	0.758428	0.654716
Henan	2011	0.0782379	0.00010462	6.75607e-09	0.0639322	2.75512	6.19	0.157767	0.0469013	0.779937	0.689127
Henan	2012	0.110341	9.74359e-05	6.90644e-09	0.0689317	2.71666	6.34	0.169139	0.0496488	0.782281	0.704159
Henan	2013	0.115349	9.4068e-05	6.75359e-09	0.0750342	2.56518	6.51	0.173411	0.0548195	0.8046	0.758989
Henan	2014	0.114233	5.39598e-05	6.77541e-09	0.0784029	2.37526	6.85	0.172553	0.0558546	0.838155	0.785197
Henan	2015	0.124191	4.09138e-05	6.91192e-09	0.0815101	2.35657	7.05	0.183755	0.0567851	0.859602	0.800935
Henan	2016	0.116876	5.87157e-05	6.72886e-09	0.0779177	2.32825	7.1	0.184171	0.053332	0.877375	0.818801
Henan	2017	0.117645	4.18906e-05	6.63435e-09	0.076476	2.32388	7.27	0.1844	0.052282	0.869703	0.838631
Henan	2018	0.114031	4.70841e-05	6.63274e-09	0.0783675	2.3046	7.44	0.191813	0.0552825	0.783167	0.838378
Anhui	1997	0.0737294	0.000548204	1.72261e-08	0.0526308	2.54279	4.42	0.0776197	0.0461429	0.68396	0.431597
Anhui	1998	0.0688041	0.000308327	1.70043e-08	0.0567418	2.56056	4.39	0.0862841	0.0247369	0.341622	0.480371
Anhui	1999	0.075379	0.000635155	1.74126e-08	0.0599233	2.66517	4.67	0.0992247	0.0469589	0.350525	0.512751
Anhui	2000	0.0911925	0.000439071	1.74231e-08	0.0588231	2.73629	4.7	0.106467	0.0475855	0.371304	0.520083
Anhui	2001	0.0921628	0.000238311	1.74601e-08	0.0591926	2.80628	4.75	0.124372	0.0505634	0.389891	0.543999
Anhui	2002	0.09832	0.000230162	1.71389e-08	0.0568839	2.84875	4.95	0.1298	0.0460269	0.430559	0.576636
Anhui	2003	0.125488	0.000211674	1.72772e-08	0.0562689	3.18594	5.37	0.129347	0.0450598	0.448711	0.599423
Anhui	2004	0.125414	0.000250607	1.57826e-08	0.0577033	3.00538	5.99	0.126389	0.0444685	0.411793	0.602507
Anhui	2005	0.139628	0.000247911	1.58325e-08	0.0624311	3.20742	6.84	0.133279	0.0457076	0.47048	0.617415
Anhui	2006	0.159699	0.000263471	1.59854e-08	0.0700248	3.29094	7.29	0.153821	0.0510626	0.520738	0.626953
Anhui	2007	0.164584	0.000250025	1.55872e-08	0.0738627	3.2263	7.73	0.168978	0.0545964	0.566027	0.662998
Anhui	2008	0.158364	0.000276864	1.46756e-08	0.0818626	3.09111	5.92	0.186081	0.0596425	0.566845	0.653245
Anhui	2009	0.106426	0.000213554	1.39979e-08	0.0858527	3.12718	6.04	0.212855	0.0625391	0.595487	0.682831
Anhui	2010	0.132951	0.00018141	1.27743e-08	0.0929986	2.98726	6.12	0.209387	0.070113	0.631536	0.732572
Anhui	2011	0.132164	0.000178232	1.21603e-08	0.0956535	2.98548	6.42	0.215873	0.0724355	0.676188	0.736716
Anhui	2012	0.144076	0.0002243	1.22148e-08	0.104155	2.93614	6.25	0.23013	0.0758242	0.677537	0.753925
Anhui	2013	0.146603	0.000161262	1.18513e-08	0.107912	2.81422	6.5	0.226201	0.0790573	0.69535	0.811805
Anhui	2014	0.144894	0.000137459	1.19137e-08	0.106406	2.50479	7.4	0.223711	0.0811809	0.736789	0.83111
Anhui	2015	0.135418	0.00010912	1.22404e-08	0.111531	2.48928	6.98	0.238076	0.0817923	0.752457	0.850973
Anhui	2016	0.120865	8.38592e-05	1.19454e-08	0.109506	2.48761	7.09	0.22628	0.0761045	0.770423	0.863197
Anhui	2017	0.134996	9.8138e-05	1.17108e-08	0.104095	2.48	7.26	0.229618	0.0729395	0.746604	0.879723
Anhui	2018	0.138581	0.000127457	1.14618e-08	0.101599	2.45735	7.44	0.219022	0.0726748	0.708605	0.892889
Hubei	1997	0.0769058	0.000729458	1.35444e-08	0.040545	2.22295	4.24	0.0648359	0.033773	0.575439	0.380566
Hubei	1998	0.0632996	0.000523791	1.30294e-08	0.0456105	2.22184	4.69	0.0756225	0.0212429	0.397276	0.446678
Hubei	1999	0.0574552	0.000218539	1.35118e-08	0.0503999	2.35121	4.01	0.08721	0.0387657	0.382702	0.445607
Hubei	2000	0.0623904	0.000176971	1.29189e-08	0.0501237	2.43523	3.99	0.0862354	0.0385664	0.370513	0.425148
Hubei	2001	0.0763001	0.000180418	1.50907e-08	0.0597704	2.48962	4.25	0.124829	0.0474107	0.370747	0.418157
Hubei	2002	0.077668	0.000255255	1.6114e-08	0.0577856	2.77756	4.65	0.121389	0.0453415	0.395895	0.473205
Hubei	2003	0.0888915	0.000276769	1.53906e-08	0.0546014	2.85262	5.47	0.113598	0.0431528	0.432408	0.515891
Hubei	2004	0.0994086	0.000339986	1.42418e-08	0.0551097	2.77603	6.11	0.114728	0.0432897	0.379491	0.548981
Hubei	2005	0.112552	0.000427782	1.33318e-08	0.0569819	2.83491	6.86	0.118163	0.0430503	0.478838	0.578615
Hubei	2006	0.123093	0.000381935	1.28686e-08	0.0624987	2.86682	7.12	0.137448	0.0455098	0.525069	0.608536
Hubei	2007	0.121139	0.000380565	1.23061e-08	0.0632497	2.87326	7.4	0.136855	0.0464971	0.509149	0.605543
Hubei	2008	0.126935	0.000316274	1.161e-08	0.0627466	2.8247	5.4	0.14567	0.0474192	0.555933	0.636502
Hubei	2009	0.0909195	0.000251942	1.10851e-08	0.0628704	2.85337	5.57	0.161323	0.0475315	0.580253	0.685087
Hubei	2010	0.10994	0.000238534	1.00569e-08	0.0633301	2.75337	5.5	0.156655	0.0487211	0.601389	0.711153
Hubei	2011	0.110497	0.000256982	9.35903e-09	0.0777756	2.66369	5.7	0.163748	0.0543549	0.625541	0.744381
Hubei	2012	0.0906818	0.000202975	9.36592e-09	0.0819332	2.65415	6.21	0.168976	0.0595242	0.670333	0.75789
Hubei	2013	0.0908804	0.000195004	9.14329e-09	0.0883848	2.55643	6.58	0.176334	0.064733	0.737833	0.796438
Hubei	2014	0.0965637	0.000127819	9.07707e-09	0.0937536	2.29072	7.16	0.180215	0.0684136	0.767861	0.822606
Hubei	2015	0.0960128	0.000169855	9.15443e-09	0.101709	2.284	7.35	0.20754	0.0706087	0.73689	0.822608
Hubei	2016	0.0800946	0.000114555	8.99601e-09	0.0949648	2.3093	7.47	0.19663	0.0649902	0.750082	0.820905
Hubei	2017	0.0881892	0.000147511	8.98848e-09	0.0915585	2.3088	7.78	0.191703	0.063358	0.726565	0.829066
Hubei	2018	0.0887216	0.000133423	8.75225e-09	0.0840074	2.30038	8.11	0.184377	0.062579	0.73677	0.84562
Jiangxi	1997	0.0643193	0.000217635	2.3737e-08	0.0515636	1.93203	3.93	0.0875459	0.0415537	0.399351	0.349327
Jiangxi	1998	0.0557138	0.000191213	2.29561e-08	0.0524607	2.07589	4.41	0.0946341	0.0239327	0.201808	0.391021
Jiangxi	1999	0.0586745	0.000205748	2.54664e-08	0.056719	2.21681	3.9	0.112119	0.0438206	0.190838	0.399086
Jiangxi	2000	0.0671196	0.00018873	2.54788e-08	0.0556913	2.3901	4.04	0.111565	0.0427584	0.209019	0.384952
Jiangxi	2001	0.0582427	0.000149247	2.53071e-08	0.060661	2.4673	4	0.130403	0.0469289	0.243588	0.214548
Jiangxi	2002	0.0572342	0.000186185	2.58547e-08	0.0573544	2.74692	4.63	0.139313	0.0424632	0.26997	0.433413
Jiangxi	2003	0.074534	0.000330873	2.45829e-08	0.0599011	2.80827	5.06	0.136103	0.0438308	0.357073	0.46757
Jiangxi	2004	0.084474	0.000300607	2.18695e-08	0.0687859	2.71268	5.76	0.131356	0.0427906	0.388143	0.53453
Jiangxi	2005	0.0820755	0.00026739	2.12476e-08	0.0623462	2.75486	6.45	0.139015	0.0420835	0.485864	0.574781
Jiangxi	2006	0.102446	0.000247429	1.98134e-08	0.0633792	2.76081	6.77	0.144473	0.0431882	0.53603	0.603848
Jiangxi	2007	0.123868	0.000341319	1.97434e-08	0.0672128	2.83128	7.29	0.156038	0.048594	0.623768	0.614775
Jiangxi	2008	0.135672	0.000476883	1.8457e-08	0.0700967	2.73918	5.45	0.173585	0.05135	0.692797	0.614767
Jiangxi	2009	0.11403	0.000458671	1.83164e-08	0.0759355	2.76286	5.48	0.204093	0.0561737	0.741603	0.617042
Jiangxi	2010	0.154848	0.000257515	1.63799e-08	0.0823266	2.67443	5.61	0.203492	0.0619081	0.751876	0.631859
Jiangxi	2011	0.173677	0.000234495	1.49493e-08	0.0900151	2.53858	5.8	0.21658	0.0664019	0.768964	0.727219
Jiangxi	2012	0.16289	0.000187856	1.53375e-08	0.105954	2.53664	5.68	0.233165	0.0755339	0.767482	0.729827
Jiangxi	2013	0.161287	0.000118986	1.56764e-08	0.114899	2.5189	5.83	0.245943	0.0835382	0.77567	0.787313
Jiangxi	2014	0.167033	8.62109e-05	1.54692e-08	0.11975	2.4029	6.74	0.247075	0.0878882	0.796401	0.808146
Jiangxi	2015	0.157908	6.82076e-05	1.58458e-08	0.129501	2.37902	6.82	0.263849	0.090711	0.816896	0.818765
Jiangxi	2016	0.143727	0.000116735	1.54999e-08	0.116302	2.36233	7.04	0.249603	0.0795232	0.827806	0.830913
Jiangxi	2017	0.14964	7.19936e-05	1.55941e-08	0.112318	2.35603	7.28	0.255493	0.0757266	0.796808	0.836047
Jiangxi	2018	0.145051	8.54717e-05	1.53831e-08	0.107939	2.33884	7.52	0.257793	0.0756501	0.763964	0.854437
Hunan	1997	0.0523793	0.000349571	1.74064e-08	0.0458255	2.55748	4.73	0.0771183	0.0353334	0.498236	0.403603
Hunan	1998	0.0473079	0.000134272	1.74282e-08	0.0502764	2.63179	5.09	0.0877594	0.0200063	0.294781	0.447442
Hunan	1999	0.0486598	0.000147069	1.74806e-08	0.0500487	2.73348	3.98	0.0941231	0.0347994	0.329017	0.436653
Hunan	2000	0.0563322	0.000244211	1.66006e-08	0.047954	2.78939	3.86	0.0942155	0.0334677	0.338139	0.383663
Hunan	2001	0.0595718	0.000149366	1.7695e-08	0.0536047	2.94876	3.94	0.112658	0.0383477	0.373019	0.41493
Hunan	2002	0.0573361	0.000192736	1.67614e-08	0.0556771	2.90191	4.41	0.128392	0.0395129	0.411865	0.435583
Hunan	2003	0.0662936	0.000137142	1.64683e-08	0.0576497	3.02984	5.03	0.123122	0.0400452	0.467062	0.479302
Hunan	2004	0.0798572	0.000196854	1.5274e-08	0.0568294	3.03672	6.11	0.127535	0.0396852	0.455133	0.539269
Hunan	2005	0.0745164	0.000171542	1.44388e-08	0.0599241	3.05477	6.75	0.132414	0.0406072	0.557388	0.620442
Hunan	2006	0.07623	0.000180444	1.36625e-08	0.06216	3.09907	6.98	0.138453	0.0415816	0.571224	0.622113
Hunan	2007	0.0780236	0.000198566	1.37649e-08	0.064256	3.32809	7.19	0.143759	0.064256	0.60425	0.638581
Hunan	2008	0.0754145	0.000176726	1.19612e-08	0.0625454	3.06289	5.35	0.152767	0.0625454	0.662505	0.649255
Hunan	2009	0.0530878	0.000129813	1.15503e-08	0.0649035	3.07276	5.33	0.169257	0.0649035	0.703604	0.675739
Hunan	2010	0.0618635	0.00010524	1.00127e-08	0.0674456	2.85637	5.47	0.168505	0.0455694	0.717774	0.69194
Hunan	2011	0.0622047	0.000124401	9.34129e-09	0.0771278	2.79787	5.68	0.178995	0.0465389	0.745861	0.751378
Hunan	2012	0.0625395	0.000119189	9.4066e-09	0.0804433	2.80095	5.7	0.185924	0.0501367	0.755736	0.763714
Hunan	2013	0.0633246	0.000100384	9.89047e-09	0.0824834	2.90871	5.84	0.190519	0.0527645	0.723331	0.800885
Hunan	2014	0.0700485	0.000100881	9.82723e-09	0.0836914	2.64112	6.78	0.185572	0.053205	0.751142	0.825808
Hunan	2015	0.0631451	8.85203e-05	9.97782e-09	0.0870324	2.62343	7.09	0.19821	0.0528513	0.76964	0.846362
Hunan	2016	0.0552486	7.18788e-05	9.91523e-09	0.0855075	2.6222	7.07	0.200916	0.0491684	0.8231	0.779776
Hunan	2017	0.071754	5.03142e-05	1.00133e-08	0.0813445	2.62434	7.33	0.202619	0.0518872	0.804961	0.79845
Hunan	2018	0.0844211	6.12002e-05	1.00748e-08	0.0785389	2.6041	7.6	0.205338	0.053799	0.770548	0.796292
Jinlin	1997	0.10607	0.00120331	2.89623e-08	0.0572605	1.91675	3.51	0.11594	0.049278	0.299255	0.384739
Jinlin	1998	0.0877937	0.000498865	2.70041e-08	0.0601095	1.76483	3.57	0.12203	0.0314821	0.193493	0.429159
Jinlin	1999	0.110267	0.000266789	2.69732e-08	0.0609799	1.98179	3.97	0.141262	0.0504939	0.181649	0.432899
Jinlin	2000	0.116841	0.000298918	2.64113e-08	0.0570104	2.37824	3.96	0.143131	0.0495771	0.180063	0.427952
Jinlin	2001	0.125177	0.000352857	2.51867e-08	0.0571139	2.44726	4	0.153953	0.0499562	0.198023	0.440316
Jinlin	2002	0.130487	0.00034403	2.66555e-08	0.0559873	2.72064	4.58	0.154401	0.047636	0.220881	0.500228
Jinlin	2003	0.191168	0.000371609	2.63146e-08	0.0578507	2.76839	4.69	0.153724	0.0472401	0.242113	0.447284
Jinlin	2004	0.180022	0.000731332	2.5114e-08	0.0532608	2.61387	5.49	0.162644	0.042496	0.243785	0.552407
Jinlin	2005	0.147705	0.000481305	2.40054e-08	0.05722	2.66258	6.06	0.17433	0.0414921	0.33191	0.568566
Jinlin	2006	0.147573	0.000350769	2.2865e-08	0.0573562	2.68463	6.44	0.168032	0.0418279	0.384942	0.562814
Jinlin	2007	0.148175	0.000372734	2.13551e-08	0.0606827	2.69258	6.93	0.16723	0.0449196	0.436128	0.571718
Jinlin	2008	0.144089	0.000325865	1.99646e-08	0.0657936	2.60088	5.72	0.183645	0.0484079	0.516603	0.605343
Jinlin	2009	0.110201	0.000249236	1.92427e-08	0.0669195	2.6598	5.8	0.203223	0.0496115	0.544833	0.643414
Jinlin	2010	0.131563	0.00019567	1.77806e-08	0.0695015	2.47081	5.42	0.206199	0.0506843	0.565475	0.677025
Jinlin	2011	0.134818	0.000193639	1.68388e-08	0.0804346	2.36972	5.55	0.208324	0.0590595	0.585765	0.715887
Jinlin	2012	0.129869	0.00017379	1.69257e-08	0.0872124	2.35026	6.06	0.206981	0.0637034	0.595781	0.727424
Jinlin	2013	0.122625	0.000106821	1.63502e-08	0.0886804	2.21709	6.11	0.210388	0.0656434	0.596574	0.76183
Jinlin	2014	0.117402	7.1872e-05	1.68207e-08	0.0871816	2.15376	6.27	0.211057	0.0640724	0.611166	0.778758
Jinlin	2015	0.0836058	7.30404e-05	1.77065e-08	0.0874165	2.19852	6.47	0.228761	0.0616591	0.658132	0.796137
Jinlin	2016	0.0829473	0.000115778	1.79541e-08	0.0855246	2.18845	6.7	0.242684	0.0590771	0.660768	0.79731
Jinlin	2017	0.083762	5.97716e-05	1.89492e-08	0.081027	2.1867	6.84	0.249303	0.0571467	0.575733	0.796029
Jinlin	2018	0.0907803	0.000119187	2.0015e-08	0.0823165	2.19461	6.98	0.251389	0.0591557	0.365669	0.815238
Heilongjiang	1997	0.0753419	0.00033604	1.51035e-08	0.0502703	1.77219	2.73	0.0813683	0.0468288	0.314553	0.355759
Heilongjiang	1998	0.0597382	8.55789e-05	1.52507e-08	0.0561902	1.8945	3.31	0.0926884	0.0259956	0.167239	0.414122
Heilongjiang	1999	0.0628085	5.37477e-05	1.58595e-08	0.0587171	2.12156	3.57	0.117013	0.0506815	0.15843	0.420054
Heilongjiang	2000	0.0759987	7.01384e-05	1.51026e-08	0.0569745	2.28695	3.7	0.117391	0.0496993	0.158399	0.430036
Heilongjiang	2001	0.0826184	8.49955e-05	1.60049e-08	0.0630182	2.37948	3.73	0.141078	0.0536363	0.172585	0.451137
Heilongjiang	2002	0.0989715	0.00012216	1.67727e-08	0.0637553	2.53636	4.09	0.14623	0.0534782	0.20407	0.469593
Heilongjiang	2003	0.108718	0.000113276	1.6461e-08	0.0613359	2.66204	4.45	0.139229	0.0496515	0.205513	0.500656
Heilongjiang	2004	0.118282	0.000169136	1.57258e-08	0.0609228	2.48594	5.05	0.146834	0.0465116	0.194582	0.516912
Heilongjiang	2005	0.142122	0.000199735	1.50036e-08	0.0577118	2.56809	5.69	0.142878	0.0448326	0.234944	0.535973
Heilongjiang	2006	0.164992	0.000190519	1.4782e-08	0.0622757	2.5848	5.93	0.155917	0.0485127	0.227112	0.545902
Heilongjiang	2007	0.18514	0.000164814	1.44218e-08	0.0620029	2.47932	6.27	0.167127	0.0471518	0.27386	0.55102
Heilongjiang	2008	0.193213	0.000174781	1.39292e-08	0.0695515	2.38514	4.84	0.185498	0.05054	0.325191	0.546245
Heilongjiang	2009	0.129107	0.000183145	1.46337e-08	0.0747246	2.4134	4.88	0.218672	0.0517422	0.402545	0.528549
Heilongjiang	2010	0.166586	0.000176585	1.33639e-08	0.0728719	2.23107	4.78	0.217317	0.053717	0.421398	0.559225
Heilongjiang	2011	0.197751	0.00012307	1.24751e-08	0.0792839	2.06782	4.94	0.22207	0.0589612	0.436894	0.576004
Heilongjiang	2012	0.17331	0.000112948	1.29713e-08	0.0849551	2.06418	5.94	0.23164	0.0611909	0.661898	0.602795
Heilongjiang	2013	0.166577	5.63166e-05	1.44231e-08	0.0883714	2.16402	6.12	0.233082	0.0631495	0.696179	0.660621
Heilongjiang	2014	0.15889	5.16838e-05	1.50332e-08	0.0865268	2.16288	6.16	0.228349	0.0649894	0.718805	0.65552
Heilongjiang	2015	0.0867636	5.49942e-05	1.60456e-08	0.0772942	2.18136	6	0.266557	0.0583638	0.775233	0.610189
Heilongjiang	2016	0.071401	6.89312e-05	1.67271e-08	0.0746395	2.17517	6.14	0.278	0.0538051	0.804885	0.642828
Heilongjiang	2017	0.080456	6.03967e-05	1.72587e-08	0.0781824	2.16711	6.34	0.291843	0.0567143	0.776564	0.669227
Heilongjiang	2018	0.106936	4.44928e-05	1.78413e-08	0.0783908	2.11474	6.54	0.285837	0.0599452	0.647719	0.693951
Chongqing	1997	0.101993	0.000411641	3.94242e-08	0.0439271	3.23918	4.28	0.0748174	0.0395913	0.429829	0.416531
Chongqing	1998	0.0598929	0.000317666	3.82476e-08	0.0497661	3.17739	4.39	0.0879901	0.024895	0.266618	0.465102
Chongqing	1999	0.0676263	0.000279861	3.98454e-08	0.0518575	3.39506	4.57	0.101531	0.043534	0.287601	0.384176
Chongqing	2000	0.0930222	0.000224594	3.9488e-08	0.0548934	3.31634	4.59	0.118064	0.0465255	0.320829	0.474111
Chongqing	2001	0.0859684	0.000244466	3.80652e-08	0.0601039	3.40968	5.2	0.134537	0.0494945	0.389829	0.510219
Chongqing	2002	0.0745787	0.000401108	3.63719e-08	0.0633501	3.45066	5.71	0.153697	0.0510699	0.395182	0.561409
Chongqing	2003	0.0944942	0.000265689	3.56107e-08	0.0710843	3.65477	6.47	0.150288	0.0490487	0.463023	0.610398
Chongqing	2004	0.118556	0.000411814	3.42429e-08	0.0745036	3.67309	7.2	0.146956	0.0550808	0.484639	0.623056
Chongqing	2005	0.101409	0.000307263	2.95395e-08	0.0740565	3.64624	7.35	0.14054	0.0510381	0.48569	0.652727
Chongqing	2006	0.111596	0.000347263	2.96111e-08	0.081315	4.0259	8.09	0.152091	0.0548162	0.481747	0.654331
Chongqing	2007	0.120951	0.000332193	2.69256e-08	0.0946723	3.58784	8.1	0.164321	0.0629707	0.509968	0.718385
Chongqing	2008	0.0685926	0.000331189	2.47987e-08	0.0996907	3.48202	6.04	0.175366	0.0621874	0.580847	0.737223
Chongqing	2009	0.0806802	0.000227643	2.41174e-08	0.100332	3.51662	6.1	0.19787	0.0667105	0.6075	0.759679
Chongqing	2010	0.106144	0.000231279	2.21213e-08	0.11672	3.32263	6.22	0.215636	0.0784245	0.634469	0.764827
Chongqing	2011	0.188432	0.00028849	2.02267e-08	0.148664	3.12476	6.32	0.256732	0.0880069	0.670885	0.81094
Chongqing	2012	0.294355	0.000273918	2.01305e-08	0.149303	3.11082	6.94	0.267	0.085031	0.696373	0.836701
Chongqing	2013	0.332798	0.000311925	1.80378e-08	0.132458	2.76743	7.22	0.239554	0.0870373	0.71133	0.866476
Chongqing	2014	0.411017	0.00032852	1.76316e-08	0.134759	2.64992	7.8	0.231682	0.0898735	0.731409	0.888316
Chongqing	2015	0.295095	0.00022643	1.73305e-08	0.1371	2.59301	7.69	0.241263	0.0923144	0.746487	0.895244
Chongqing	2016	0.234958	0.000220711	1.66905e-08	0.125583	2.5639	8.15	0.225574	0.0810824	0.758137	0.903531
Chongqing	2017	0.231494	0.000185151	1.65733e-08	0.115954	2.54735	8.47	0.223235	0.0760026	0.736788	0.910939
Chongqing	2018	0.25679	0.000220623	1.71335e-08	0.111257	2.53166	8.79	0.222998	0.0787219	0.752924	0.920623
Sichuan	1997	0.0864757	0.000324611	1.43467e-08	0.0520756	2.83411	4.24	0.0828579	0.0459861	0.49585	0.347355
Sichuan	1998	0.0483931	0.00011202	1.43204e-08	0.0551044	2.86562	4.37	0.0896382	0.0286239	0.34535	0.403006
Sichuan	1999	0.0550563	0.000177883	1.47588e-08	0.0569768	2.97151	4.07	0.0979354	0.0479301	0.36668	0.407689
Sichuan	2000	0.0525408	0.000193365	1.4698e-08	0.0583163	3.09638	4.41	0.112712	0.0485201	0.398342	0.410173
Sichuan	2001	0.0597384	0.00015499	1.48142e-08	0.0631478	3.20106	5	0.138372	0.0508083	0.419404	0.432211
Sichuan	2002	0.0782771	8.73486e-05	1.39911e-08	0.0617723	3.13659	5.35	0.148491	0.0487327	0.464164	0.478732
Sichuan	2003	0.0874446	9.94718e-05	1.32041e-08	0.0631138	3.15799	5.85	0.137312	0.0472742	0.524775	0.524928
Sichuan	2004	0.0890909	0.000143344	1.20851e-08	0.0604713	3.06077	6.38	0.14033	0.0469659	0.522882	0.565319
Sichuan	2005	0.0876501	0.000165681	1.13552e-08	0.0649502	2.99202	7.04	0.146535	0.0489702	0.597197	0.60586
Sichuan	2006	0.101097	0.000260373	1.07593e-08	0.0699158	3.11423	7.26	0.155047	0.053185	0.605981	0.622373
Sichuan	2007	0.10351	0.000346643	1.05074e-08	0.0805557	3.12919	7.66	0.166547	0.0595465	0.65157	0.640325
Sichuan	2008	0.121878	0.000301075	1.00255e-08	0.0826634	3.06545	5.78	0.234011	0.0580954	0.680741	0.660496
Sichuan	2009	0.116665	0.000223446	9.77961e-09	0.0830024	3.10158	5.79	0.253738	0.0626565	0.711632	0.673971
Sichuan	2010	0.128784	0.000242515	8.99666e-09	0.0908715	3.03942	5.75	0.247766	0.0686964	0.732102	0.673822
Sichuan	2011	0.146595	0.000213118	8.51257e-09	0.0972474	2.92059	5.81	0.222333	0.0731176	0.745464	0.672402
Sichuan	2012	0.156389	0.000248592	8.50633e-09	0.101424	2.90042	6.03	0.228335	0.0765323	0.723508	0.685814
Sichuan	2013	0.151532	0.000211797	8.42204e-09	0.10549	2.81528	6.18	0.235711	0.0797023	0.720312	0.734377
Sichuan	2014	0.151119	0.000151939	8.49237e-09	0.107268	2.59255	6.52	0.238171	0.0810347	0.737564	0.765339
Sichuan	2015	0.106087	0.000130965	8.71967e-09	0.11165	2.55726	7.01	0.249475	0.0783117	0.747806	0.820978
Sichuan	2016	0.0994418	0.000119776	8.60352e-09	0.102897	2.52924	7.08	0.243176	0.0707261	0.765052	0.821388
Sichuan	2017	0.124354	0.000108018	8.30901e-09	0.0967515	2.51306	7.26	0.235119	0.0657195	0.752611	0.746369
Sichuan	2018	0.146279	9.15517e-05	8.16554e-09	0.0961453	2.49155	7.45	0.238642	0.0693191	0.742317	0.773507
Shaanxi	1997	0.108089	0.000131244	3.01748e-08	0.0577277	3.14246	3.03	0.103861	0.0535891	0.35189	0.265645
Shaanxi	1998	0.122888	0.000138532	3.04028e-08	0.0675562	2.98824	3.45	0.120298	0.0346855	0.225755	0.372395
Shaanxi	1999	0.111617	9.06786e-05	3.12855e-08	0.0715263	3.19678	2.94	0.138825	0.0597675	0.225866	0.384176
Shaanxi	2000	0.106666	0.000117949	3.08518e-08	0.0692213	3.54899	3.41	0.16362	0.0585725	0.217385	0.419932
Shaanxi	2001	0.08483	8.32655e-05	2.72738e-08	0.0675468	3.67838	3.37	0.174101	0.0571942	0.224055	0.412846
Shaanxi	2002	0.0816916	9.10034e-05	2.80947e-08	0.0666966	3.96607	3.9	0.17969	0.0556927	0.232528	0.489128
Shaanxi	2003	0.089004	0.000122347	2.63025e-08	0.062434	4.06335	4.11	0.16161	0.0553094	0.259251	0.506115
Shaanxi	2004	0.0949346	8.61555e-05	2.3594e-08	0.0631772	4.01414	4.46	0.162586	0.0542692	0.226083	0.452744
Shaanxi	2005	0.0953102	0.000128042	2.10285e-08	0.0699893	4.02996	4.81	0.162432	0.0525262	0.313517	0.441229
Shaanxi	2006	0.0900815	0.000167695	1.95372e-08	0.0764145	4.10041	5.11	0.173745	0.0574904	0.287564	0.472389
Shaanxi	2007	0.0909653	0.000138507	1.86951e-08	0.0825457	4.06979	5.36	0.183066	0.0617486	0.295448	0.485221
Shaanxi	2008	0.0790812	0.000131111	1.75784e-08	0.0808625	4.09949	4.33	0.195298	0.0622871	0.33147	0.499294
Shaanxi	2009	0.0702798	0.000129664	1.72939e-08	0.0899985	4.11012	4.25	0.22542	0.0652158	0.38355	0.468859
Shaanxi	2010	0.0809231	0.000117659	1.73186e-08	0.0946522	4.27101	3.92	0.219177	0.0701903	0.383879	0.474808
Shaanxi	2011	0.0756086	0.000109743	1.61838e-08	0.119896	4.02747	4.31	0.234234	0.0746338	0.384747	0.60818
Shaanxi	2012	0.0646333	0.00015808	1.58908e-08	0.110746	3.98579	5.11	0.229962	0.078288	0.378792	0.598109
Shaanxi	2013	0.0769229	0.000234277	1.37891e-08	0.107885	3.43646	5.62	0.226163	0.0775196	0.405795	0.723394
Shaanxi	2014	0.0950227	0.000250118	1.37738e-08	0.106863	3.07176	6.29	0.223997	0.0755051	0.428555	0.737355
Shaanxi	2015	0.105404	0.000232319	1.46601e-08	0.114303	3.04068	6.21	0.24282	0.071598	0.468367	0.755592
Shaanxi	2016	0.102537	0.000183911	1.46602e-08	0.0945376	3.0267	6.57	0.226261	0.0620833	0.510226	0.764731
Shaanxi	2017	0.123944	0.000105124	1.40694e-08	0.0916347	3.00164	6.94	0.220706	0.0678384	0.507576	0.782194
Shaanxi	2018	0.144326	0.000121597	1.3634e-08	0.0917878	2.97154	7.34	0.216972	0.0726028	0.511699	0.833975
Yunnan	1997	0.0845454	0.000147791	3.38048e-08	0.0914824	4.04092	2.7	0.190485	0.0822243	0.256929	0.255501
Yunnan	1998	0.0758637	0.000134458	3.36852e-08	0.0937815	4.35594	2.89	0.182843	0.041697	0.17466	0.307161
Yunnan	1999	0.0740561	7.5154e-05	3.3295e-08	0.0930459	4.29782	3.47	0.203718	0.0776417	0.189443	0.34677
Yunnan	2000	0.0767573	0.000124569	3.23496e-08	0.0924484	4.27745	4.08	0.21181	0.0783156	0.196048	0.351804
Yunnan	2001	0.0769642	5.09175e-05	3.17901e-08	0.0894538	4.43211	3.82	0.23216	0.0764715	0.196648	0.396871
Yunnan	2002	0.0796901	7.19363e-05	3.13062e-08	0.0893971	4.50104	3.8	0.227813	0.0749576	0.211658	0.426534
Yunnan	2003	0.0864328	6.97916e-05	2.99042e-08	0.0895921	4.50385	4.23	0.22979	0.0721539	0.264107	0.458922
Yunnan	2004	0.100473	5.65234e-05	2.87837e-08	0.0854541	4.75857	4.81	0.215333	0.0688249	0.294307	0.520732
Yunnan	2005	0.112247	7.70702e-05	2.67667e-08	0.0903158	4.53813	5.27	0.221367	0.0702391	0.355865	0.572856
Yunnan	2006	0.126626	4.93525e-05	2.52496e-08	0.095275	4.47459	5.72	0.22406	0.0706446	0.380995	0.576105
Yunnan	2007	0.140107	6.56035e-05	2.40881e-08	0.101983	4.36436	6.15	0.237865	0.0793367	0.394147	0.638905
Yunnan	2008	0.117094	6.92686e-05	2.32782e-08	0.107878	4.27068	4.49	0.258294	0.0847467	0.423955	0.646499
Yunnan	2009	0.0891011	0.000125928	2.33785e-08	0.111714	4.28094	4.46	0.316437	0.0888383	0.415754	0.683252
Yunnan	2010	0.125848	8.68197e-05	2.22371e-08	0.120594	4.06487	4.94	0.316399	0.0971958	0.419234	0.704928
Yunnan	2011	0.116412	0.000119205	2.08876e-08	0.124946	3.93384	5.08	0.329423	0.0991722	0.432369	0.735318
Yunnan	2012	0.128667	9.71766e-05	2.04419e-08	0.129798	3.8908	4.39	0.346542	0.103196	0.451357	0.747141
Yunnan	2013	0.132442	8.99853e-05	1.89819e-08	0.136178	3.65721	4.45	0.346214	0.102741	0.452649	0.780723
Yunnan	2014	0.141926	6.63565e-05	1.8962e-08	0.13251	3.25894	4.81	0.346322	0.0962364	0.44113	0.779953
Yunnan	2015	0.112005	3.02209e-05	1.93648e-08	0.132765	3.19982	4.43	0.346044	0.088885	0.433684	0.730054
Yunnan	2016	0.0893925	3.60435e-05	1.93466e-08	0.122548	3.17198	4.55	0.339378	0.079354	0.470094	0.773295
Yunnan	2017	0.096682	3.22138e-05	1.89272e-08	0.115177	3.1429	4.57	0.348855	0.0753435	0.459872	0.805088
Yunnan	2018	0.110505	1.75511e-05	1.87281e-08	0.111534	3.10998	4.59	0.339745	0.0795951	0.451985	0.828162
Guizhou	1997	0.0657034	0.000358075	5.60154e-08	0.0704725	3.4207	2.89	0.141023	0.0648169	0.304523	0.278094
Guizhou	1998	0.0617196	0.000151575	5.42285e-08	0.0776151	3.42115	3.2	0.158092	0.0335367	0.165581	0.343572
Guizhou	1999	0.0497119	9.39313e-05	5.41094e-08	0.0814399	3.61978	3.29	0.187218	0.0663691	0.178356	0.342753
Guizhou	2000	0.0549916	8.18681e-05	5.15557e-08	0.0857874	3.72752	3.31	0.202882	0.0674294	0.207207	0.342376
Guizhou	2001	0.0472122	7.63045e-05	4.81078e-08	0.0880191	3.86186	2.95	0.242835	0.0680801	0.23061	0.359806
Guizhou	2002	0.0460283	4.48678e-05	4.78039e-08	0.0870817	3.98956	3.04	0.254675	0.0680773	0.263617	0.358932
Guizhou	2003	0.0571203	9.33005e-05	4.60566e-08	0.087325	4.1985	3.67	0.233012	0.0655136	0.316978	0.390554
Guizhou	2004	0.0746742	9.24642e-05	4.36408e-08	0.0889769	4.25317	4.17	0.249385	0.0676024	0.320915	0.446576
Guizhou	2005	0.0573328	0.000123209	4.06455e-08	0.0910015	4.34273	4.8	0.259659	0.0684645	0.31702	0.479233
Guizhou	2006	0.0551375	0.000178721	3.89784e-08	0.0969758	4.59363	5.22	0.261082	0.0693659	0.341968	0.46585
Guizhou	2007	0.0598568	0.000124933	3.70249e-08	0.098865	4.49808	5.57	0.275787	0.0734546	0.362333	0.509967
Guizhou	2008	0.0656416	0.000167873	3.30158e-08	0.0976655	4.20417	4.44	0.295879	0.0732261	0.396139	0.493207
Guizhou	2009	0.0402283	0.00022471	3.2874e-08	0.106444	4.27979	4.35	0.350724	0.0796666	0.38869	0.513548
Guizhou	2010	0.0462875	0.00010113	3.07306e-08	0.115974	4.07344	3.53	0.354503	0.0859531	0.422445	0.515611
Guizhou	2011	0.0553644	6.18523e-05	2.89293e-08	0.128569	3.97911	3.59	0.394504	0.0908724	0.467224	0.55818
Guizhou	2012	0.0610924	5.61405e-05	2.72912e-08	0.147989	3.93446	4.33	0.402157	0.0994805	0.453641	0.61594
Guizhou	2013	0.0634885	3.72952e-05	2.543e-08	0.149182	3.78449	4.49	0.381194	0.103831	0.495231	0.6735
Guizhou	2014	0.0714044	2.82523e-05	2.43333e-08	0.147487	3.37993	4.81	0.382328	0.110798	0.557354	0.687291
Guizhou	2015	0.0724775	1.48006e-05	2.34025e-08	0.143144	3.32732	4.52	0.375099	0.107215	0.594723	0.695402
Guizhou	2016	0.0321469	2.05998e-05	2.2708e-08	0.132578	3.30551	4.85	0.361931	0.0951402	0.644071	0.658743
Guizhou	2017	0.0406878	1.69635e-05	2.14756e-08	0.119183	3.27878	4.93	0.340638	0.0871239	0.614985	0.692059
Guizhou	2018	0.0339664	2.11825e-05	2.13366e-08	0.116628	3.2515	5.02	0.339695	0.0855046	0.558227	0.716638
Guangxi	1997	0.130598	0.000585452	2.8121e-08	0.0545642	2.72508	4.22	0.0940072	0.0443377	0.324101	0.299691
Guangxi	1998	0.104807	0.000511453	2.844e-08	0.0628846	2.74468	4.29	0.104234	0.0271016	0.325885	0.368918
Guangxi	1999	0.0743122	0.000483793	2.87699e-08	0.06838	2.74347	4.39	0.11518	0.0486786	0.301021	0.391326
Guangxi	2000	0.0821238	0.000252854	2.84587e-08	0.0717287	3.1292	4.29	0.126082	0.0500384	0.337786	0.390909
Guangxi	2001	0.0652547	0.000155423	2.92441e-08	0.078387	3.42829	3.93	0.154277	0.0611741	0.387697	0.407398
Guangxi	2002	0.079712	0.000186185	2.89861e-08	0.0739905	3.63476	4.75	0.166364	0.0520155	0.399695	0.462788
Guangxi	2003	0.0934977	0.000325952	2.75957e-08	0.0721907	3.71688	5	0.157244	0.0519147	0.444491	0.478317
Guangxi	2004	0.103107	0.000352608	2.53094e-08	0.0692506	3.7697	5.42	0.1478	0.0486317	0.443821	0.503467
Guangxi	2005	0.104141	0.000381652	2.27853e-08	0.0695101	3.72262	6.04	0.150029	0.0467903	0.518368	0.534954
Guangxi	2006	0.11199	0.000405694	2.08563e-08	0.0721802	3.57294	6.12	0.153707	0.047345	0.553739	0.561458
Guangxi	2007	0.120901	0.000434738	2.09507e-08	0.0719212	3.7842	6.37	0.169307	0.0485422	0.590775	0.590391
Guangxi	2008	0.130931	0.000351666	2.01482e-08	0.0738391	3.83326	5.68	0.184747	0.049351	0.625043	0.598582
Guangxi	2009	0.125496	0.000287749	1.99139e-08	0.0800331	3.88185	5.69	0.20902	0.0538306	0.596374	0.622316
Guangxi	2010	0.125481	0.000214095	1.78309e-08	0.080669	3.75575	5.13	0.209783	0.0557867	0.623765	0.635728
Guangxi	2011	0.128901	0.00019773	1.61107e-08	0.0809818	3.60407	5.31	0.217492	0.0550976	0.657459	0.663037
Guangxi	2012	0.142784	0.00018245	1.62966e-08	0.0894554	3.53602	6.19	0.229015	0.0584928	0.665143	0.662679
Guangxi	2013	0.140698	0.000140917	1.57021e-08	0.091184	3.34115	6.31	0.222055	0.0606053	0.693004	0.698972
Guangxi	2014	0.158926	0.00011558	1.57399e-08	0.0907478	2.841	6.48	0.222026	0.0624052	0.701587	0.72266
Guangxi	2015	0.189377	0.000139021	1.57208e-08	0.0901713	2.79043	6.26	0.24195	0.0613963	0.72211	0.742499
Guangxi	2016	0.172705	0.000117016	1.54629e-08	0.0855061	2.73415	6.43	0.242482	0.0565695	0.733805	0.776054
Guangxi	2017	0.210975	0.000113907	1.64669e-08	0.0871947	2.69322	6.55	0.264994	0.0571006	0.714936	0.780142
Guangxi	2018	0.202562	0.000119727	1.59371e-08	0.0826163	2.60849	6.66	0.260938	0.0551328	0.632793	0.791693
Gansu	1997	0.0506999	0.000373017	4.59778e-08	0.0600434	3.03141	3.01	0.133494	0.0534528	0.291111	0.250438
Gansu	1998	0.0426334	0.000190745	4.61007e-08	0.0621469	2.8783	3.36	0.144108	0.0339595	0.177883	0.312756
Gansu	1999	0.0360869	0.000128829	4.80185e-08	0.0626255	3.2972	3.61	0.158573	0.0525799	0.213159	0.36036
Gansu	2000	0.0479458	0.000102681	4.99944e-08	0.0623219	3.44111	3.31	0.191417	0.0525366	0.257394	0.315832
Gansu	2001	0.0572396	5.73452e-05	4.78324e-08	0.062156	3.56813	3.04	0.209233	0.0532976	0.252594	0.334286
Gansu	2002	0.0589453	3.55371e-05	4.99293e-08	0.0618842	3.8681	3.05	0.222406	0.0531062	0.285209	0.346575
Gansu	2003	0.0784719	6.72776e-05	4.75575e-08	0.0626191	3.9791	3.32	0.214317	0.0516087	0.232467	0.370414
Gansu	2004	0.0864278	0.000100831	4.36884e-08	0.0616883	3.98265	3.95	0.211394	0.049527	0.188334	0.402578
Gansu	2005	0.11141	0.000190717	4.18144e-08	0.0638593	4.0845	4.62	0.222002	0.0475504	0.208534	0.396126
Gansu	2006	0.133929	0.000233718	3.91821e-08	0.0620263	4.18012	4.95	0.232176	0.048604	0.202773	0.46585
Gansu	2007	0.155425	0.000101978	3.70498e-08	0.0706449	4.29913	5.31	0.249903	0.0525656	0.198145	0.478121
Gansu	2008	0.133678	7.41476e-05	3.46386e-08	0.0836691	4.02726	3.72	0.305806	0.0514096	0.211982	0.476225
Gansu	2009	0.0779486	5.41684e-05	3.52164e-08	0.0846007	4.00315	3.67	0.367899	0.0519666	0.222582	0.51015
Gansu	2010	0.121614	5.69927e-05	3.20053e-08	0.0858048	3.85108	3.28	0.356387	0.0534587	0.216314	0.536332
Gansu	2011	0.112295	3.63105e-05	2.98548e-08	0.0896587	3.83389	3.37	0.356794	0.0565775	0.202635	0.552357
Gansu	2012	0.0994407	5.20894e-05	3.03651e-08	0.0921029	3.80698	3.26	0.364511	0.0615518	0.186268	0.553309
Gansu	2013	0.100138	1.59316e-05	3.13922e-08	0.0959248	3.89079	3.49	0.364829	0.0659849	0.197307	0.649563
Gansu	2014	0.0776349	2.08014e-05	3.08388e-08	0.0983893	3.35913	3.86	0.371736	0.0717088	0.205985	0.661923
Gansu	2015	0.0729397	1.88481e-05	3.50014e-08	0.109547	3.42653	4.5	0.435666	0.0780214	0.200609	0.674052
Gansu	2016	0.0630338	1.40728e-05	3.56836e-08	0.109296	3.4456	4.54	0.437482	0.0730518	0.235382	0.679979
Gansu	2017	0.0437153	8.23638e-06	3.72169e-08	0.109349	3.43772	4.67	0.44296	0.0733441	0.192262	0.692809
Gansu	2018	0.0482297	9.96336e-06	3.63288e-08	0.105632	3.40262	4.8	0.457458	0.0740316	0.178315	0.715446
Qinghai	1997	0.0526989	8.81954e-05	1.97939e-07	0.054046	3.02837	1.29	0.180506	0.048492	0.199919	0.236486
Qinghai	1998	0.044276	9.65251e-05	1.92593e-07	0.0580114	2.97597	1.49	0.20027	0.0322702	0.108314	0.270191
Qinghai	1999	0.0374519	6.99957e-05	1.973e-07	0.0594555	3.20688	2.15	0.233731	0.0483053	0.107794	0.310751
Qinghai	2000	0.0501654	0.000107185	1.96136e-07	0.062917	3.46863	2.49	0.258968	0.0503786	0.108935	0.373874
Qinghai	2001	0.0565074	8.19964e-05	1.95039e-07	0.0660517	3.75884	2.37	0.337504	0.0502159	0.127215	0.438914
Qinghai	2002	0.0477789	0.000118356	1.8114e-07	0.0619301	3.69727	2.45	0.348534	0.0503722	0.176598	0.49
Qinghai	2003	0.0719391	8.72389e-05	1.72868e-07	0.0616123	3.75966	2.6	0.312772	0.0503001	0.213352	0.531886
Qinghai	2004	0.102198	0.000200553	1.57041e-07	0.0579189	3.73901	3.1	0.29465	0.0478151	0.135809	0.565605
Qinghai	2005	0.0623152	0.000251668	1.48308e-07	0.062251	3.74529	3.86	0.31244	0.0502542	0.187528	0.606135
Qinghai	2006	0.0801138	0.000124847	1.38787e-07	0.0651406	3.81634	4.24	0.331014	0.0510705	0.202338	0.604369
Qinghai	2007	0.0583706	0.000176056	1.28878e-07	0.071121	3.82895	4.64	0.353921	0.0542867	0.308195	0.614499
Qinghai	2008	0.0469648	0.000164609	1.14276e-07	0.0702609	3.80252	2.95	0.356949	0.0548748	0.321666	0.586248
Qinghai	2009	0.0370709	0.000130293	1.17379e-07	0.0811453	3.79297	2.79	0.450165	0.0648959	0.376369	0.591111
Qinghai	2010	0.0395494	0.000216344	1.02597e-07	0.0816184	3.58689	2.37	0.550491	0.0658605	0.418782	0.604384
Qinghai	2011	0.0357197	0.000238924	9.34083e-08	0.0908802	3.38577	2.33	0.579171	0.0717476	0.416859	0.603053
Qinghai	2012	0.0385866	0.000112562	9.27696e-08	0.0984505	3.27461	2.55	0.612107	0.0774687	0.464456	0.598165
Qinghai	2013	0.0409388	1.82119e-05	9.59087e-08	0.105492	3.28455	2.76	0.578707	0.0824906	0.47376	0.695004
Qinghai	2014	0.0458349	0.000106948	9.68875e-08	0.109316	3.06296	2.53	0.585249	0.0866039	0.485013	0.706735
Qinghai	2015	0.0498486	6.22937e-07	1.01538e-07	0.110519	3.09354	3.13	0.626863	0.0851493	0.449297	0.713568
Qinghai	2016	0.0394847	6.06559e-05	1.04014e-07	0.0927156	3.0882	3.37	0.592733	0.0686028	0.473199	0.733741
Qinghai	2017	0.0169771	3.78515e-05	1.11127e-07	0.0937966	3.08264	3.45	0.583063	0.0700845	0.389827	0.761356
Qinghai	2018	0.0168597	1.9198e-05	1.09989e-07	0.0952419	3.03219	3.53	0.574973	0.0717185	0.355813	0.770964
Ningxia	1997	0.0887295	6.75676e-05	1.81421e-07	0.0667258	2.52994	1.69	0.159444	0.0590632	0.324189	0.247312
Ningxia	1998	0.0869731	7.21311e-05	1.80797e-07	0.0780467	2.38931	2.01	0.198382	0.0416944	0.165175	0.303959
Ningxia	1999	0.109007	0.000209992	1.85221e-07	0.0780128	2.5499	2.86	0.205121	0.0632217	0.235607	0.336294
Ningxia	2000	0.138068	0.000108558	1.84976e-07	0.078414	2.84892	2.82	0.229085	0.066985	0.269876	0.333333
Ningxia	2001	0.130672	5.86142e-05	1.64301e-07	0.0817167	3.04115	2.7	0.27732	0.0703328	0.283068	0.371134
Ningxia	2002	0.108731	0.00010089	1.79957e-07	0.0785129	3.16448	3.24	0.339794	0.0649858	0.337503	0.436782
Ningxia	2003	0.121403	7.0128e-05	1.46634e-07	0.0674308	3.19605	4.24	0.237514	0.0548264	0.399847	0.513382
Ningxia	2004	0.139941	0.000204678	1.34371e-07	0.0697515	3.11108	4.56	0.229015	0.0582908	0.397197	0.564626
Ningxia	2005	0.129248	0.000221069	1.32117e-07	0.0778988	3.22598	5.01	0.261587	0.0600739	0.446049	0.560502
Ningxia	2006	0.157825	0.000194506	1.26426e-07	0.0845254	3.32493	5.24	0.266165	0.0618932	0.491055	0.619147
Ningxia	2007	0.130843	0.000136712	1.1815e-07	0.0870747	3.41398	5.85	0.26314	0.0639609	0.515761	0.617492
Ningxia	2008	0.108418	0.000104958	1.07412e-07	0.0789164	3.51265	4.14	0.269625	0.0645751	0.513275	0.57497
Ningxia	2009	0.0606967	0.000142207	1.03633e-07	0.0824497	3.46432	4.29	0.319483	0.0670504	0.516735	0.673025
Ningxia	2010	0.078526	0.000109403	9.08147e-08	0.0908768	3.28232	3.83	0.329968	0.0750392	0.499982	0.655556
Ningxia	2011	0.0702271	8.877e-05	8.3621e-08	0.104642	3.24933	3.91	0.335794	0.0842589	0.487553	0.710908
Ningxia	2012	0.0597661	0.000104917	8.47029e-08	0.112741	3.20881	4.28	0.369181	0.0884213	0.469327	0.700948
Ningxia	2013	0.0773123	4.03606e-05	8.33176e-08	0.119624	3.0985	4.38	0.357887	0.0921372	0.504672	0.715283
Ningxia	2014	0.121316	1.985e-05	8.46067e-08	0.123491	2.76868	5.15	0.363522	0.0909596	0.549747	0.752529
Ningxia	2015	0.0799844	2.48189e-05	8.64972e-08	0.128255	2.76202	4.95	0.390996	0.0880255	0.60692	0.787642
Ningxia	2016	0.0681818	2.84645e-05	8.56943e-08	0.122345	2.7562	5.14	0.39593	0.0778106	0.640067	0.800788
Ningxia	2017	0.0988195	2.76258e-05	8.55867e-08	0.121267	2.7447	5.3	0.398651	0.0784943	0.624345	0.810437
Ningxia	2018	0.0675103	3.13788e-05	8.60827e-08	0.117813	2.72432	5.46	0.382994	0.0805089	0.593313	0.75776
Xizang	1997	0.18885	0	0	0.0383697	5.17612	0	0.49617	0.0409145	0.28897	0.241071
Xizang	1998	0.108587	7.27096e-05	0	0.0399134	5.19225	0	0.497066	0.0336554	0.173811	0.205742
Xizang	1999	0.130473	0	6.54168e-07	0.0433018	5.27597	0	0.504245	0.040785	0.252336	0.253521
Xizang	2000	0.0918405	3.12256e-06	6.32242e-07	0.0458437	5.5803	0	0.510551	0.0431228	0.231893	0.274336
Xizang	2001	0.0526579	7.20634e-05	5.38836e-07	0.0418433	5.60477	0.33	0.71603	0.0366934	0.308166	0.338912
Xizang	2002	0.0647858	1.87652e-06	4.85058e-07	0.0438773	5.52505	0.63	0.827589	0.0349063	0.274127	0.379447
Xizang	2003	0.0699752	0	4.6356e-07	0.0431006	5.18433	0.79	0.771619	0.0345798	0.216456	0.405904
Xizang	2004	0.0750862	6.15764e-06	4.13274e-07	0.0454697	4.89229	1.55	0.607395	0.0328206	0.0615224	0.439863
Xizang	2005	0.0676507	1.6538e-05	3.79067e-07	0.0483569	4.5388	2.64	0.745379	0.0327404	0.333455	0.463492
Xizang	2006	0.0900323	8.65426e-06	3.07507e-07	0.0500781	3.67187	2.89	0.68853	0.0304327	0.471047	0.492837
Xizang	2007	0.0876276	7.39919e-06	3.26009e-07	0.0589907	3.99216	4.25	0.806514	0.0341701	0.563346	0.555825
Xizang	2008	0.134703	3.22685e-06	3.16108e-07	0.0630171	3.93017	1.27	0.96406	0.0384614	0.556339	0.578714
Xizang	2009	0.0622337	7.93021e-06	3.06879e-07	0.0681756	3.83507	1.06	1.06518	0.0419386	0.572481	0.603622
Xizang	2010	0.111531	1.72898e-05	2.95206e-07	0.0722224	3.61961	0.39	1.08588	0.0498167	0.554323	0.610169
Xizang	2011	0.144812	3.09897e-05	2.6732e-07	0.0903854	3.30233	0.01	1.25132	0.0756458	0.365397	0.69544
Xizang	2012	0.30833	1.93885e-05	2.57169e-07	0.123504	3.15213	0.02	1.29144	0.0999529	0.438724	0.691964
Xizang	2013	0.252035	7.99087e-06	2.50034e-07	0.116493	3.10032	-0.23	1.24353	0.087707	0.430545	0.698013
Xizang	2014	0.150426	0	2.39086e-07	0.134954	2.9916	0.71	1.28744	0.093242	0.585368	0.713392
Xizang	2015	0.0554542	0.00028556	2.48021e-07	0.133604	3.08801	1	1.34594	0.0896345	0.553014	0.761421
Xizang	2016	0.0451077	2.50627e-05	2.41464e-07	0.135477	3.05729	1.02	1.37916	0.086025	0.50419	0.792096
Xizang	2017	0.0442937	1.01235e-06	2.33966e-07	0.141755	2.96907	-1.14	1.28302	0.0935984	0.41348	0.796296
Xizang	2018	0.0322444	0	2.28727e-07	0.155892	2.95179	1.27	1.33368	0.105527	0.382217	0.790169
Xinjiang	1997	0.0885947	4.00456e-05	4.6134e-08	0.0519215	3.2203	1.77	0.117464	0.0480216	0.180229	0.20742
Xinjiang	1998	0.113052	6.21637e-06	4.47831e-08	0.0585605	3.12522	2	0.13074	0.0298107	0.111688	0.246936
Xinjiang	1999	0.125062	1.15826e-05	4.55245e-08	0.0610252	3.6111	1.72	0.142295	0.0529489	0.101165	0.257877
Xinjiang	2000	0.137373	2.50659e-05	4.13737e-08	0.0579557	3.48862	2.67	0.139938	0.0515245	0.118332	0.298367
Xinjiang	2001	0.0981432	4.50425e-05	4.28737e-08	0.0637525	3.73883	3.18	0.176537	0.0548775	0.154557	0.371563
Xinjiang	2002	0.138153	2.22475e-05	4.27845e-08	0.0722242	3.70299	3.41	0.223962	0.0580301	0.16813	0.409756
Xinjiang	2003	0.209294	1.77729e-05	3.80287e-08	0.0679735	3.40593	4.26	0.195334	0.055788	0.182502	0.442773
Xinjiang	2004	0.211109	5.23013e-05	3.39661e-08	0.0704833	3.34238	4.76	0.190596	0.0564564	0.171473	0.461362
Xinjiang	2005	0.249775	7.69173e-05	3.06819e-08	0.0692416	3.21904	5.23	0.199301	0.0547794	0.174994	0.481132
Xinjiang	2006	0.238303	5.36022e-05	2.91314e-08	0.072067	3.24091	5.19	0.222796	0.0573144	0.166309	0.494191
Xinjiang	2007	0.296027	9.07716e-05	2.92733e-08	0.0811374	3.24019	5.36	0.225693	0.0626273	0.199848	0.502662
Xinjiang	2008	0.36886	9.86726e-05	2.73285e-08	0.0863121	3.26361	3.51	0.253242	0.0685002	0.215844	0.505445
Xinjiang	2009	0.222765	5.46689e-05	2.86588e-08	0.0908991	3.15663	3.47	0.314916	0.070406	0.278337	0.52214
Xinjiang	2010	0.213265	6.22225e-05	2.50922e-08	0.0920612	2.93878	2.81	0.312445	0.0765485	0.294197	0.5244
Xinjiang	2011	0.222975	8.28998e-05	2.34697e-08	0.10899	2.85061	2.88	0.345609	0.0897739	0.267096	0.551074
Xinjiang	2012	0.211698	4.95226e-05	2.38774e-08	0.12111	2.80287	2.87	0.362419	0.0931247	0.293798	0.575074
Xinjiang	2013	0.202151	5.87147e-05	2.49786e-08	0.133647	2.89063	2.92	0.363238	0.0978631	0.326639	0.584435
Xinjiang	2014	0.183303	8.63702e-05	2.50327e-08	0.138281	2.661	3.45	0.357773	0.0957345	0.370586	0.617333
Xinjiang	2015	0.13138	4.79053e-05	2.81772e-08	0.142722	2.78774	4.15	0.408038	0.0924127	0.457608	0.643945
Xinjiang	2016	0.121408	2.85784e-05	2.94967e-08	0.13461	2.79513	4.1	0.428848	0.0900733	0.48795	0.666073
Xinjiang	2017	0.127628	1.50549e-05	2.82806e-08	0.134766	2.78623	4.21	0.42614	0.086784	0.433465	0.765484
Xinjiang	2018	0.10849	1.29166e-05	2.68574e-08	0.125536	2.73611	4.32	0.410888	0.0862196	0.426555	0.736182
Neimenggu	1997	0.0807833	9.0436e-05	3.71961e-08	0.0600832	2.29791	2.55	0.129947	0.0553888	0.343057	0.331011
Neimenggu	1998	0.0668652	0.000107652	3.65097e-08	0.0651397	2.19685	2.93	0.142846	0.0285129	0.161965	0.417709
Neimenggu	1999	0.0844769	2.98662e-05	3.76165e-08	0.0682632	2.38178	3.41	0.157543	0.0593246	0.151355	0.461364
Neimenggu	2000	0.154934	6.46776e-05	3.66097e-08	0.0678311	2.51645	3.59	0.176493	0.0554928	0.201463	0.477798
Neimenggu	2001	0.0982638	2.68054e-05	3.23017e-08	0.0580177	2.8053	3.53	0.186285	0.0473649	0.237342	0.503939
Neimenggu	2002	0.103797	3.96943e-05	3.11756e-08	0.0581443	2.90074	4	0.202775	0.0456363	0.27991	0.50584
Neimenggu	2003	0.0980405	7.2106e-05	2.94003e-08	0.0580794	3.09655	4.39	0.187264	0.0446082	0.410998	0.520544
Neimenggu	2004	0.101293	5.59284e-05	2.6711e-08	0.0647005	3.11659	5.12	0.185498	0.0480921	0.417184	0.514851
Neimenggu	2005	0.102291	8.47329e-05	2.33975e-08	0.0710507	3.05694	5.74	0.174615	0.053004	0.475816	0.537539
Neimenggu	2006	0.0961085	0.000133504	2.09496e-08	0.0694498	3.09945	6.28	0.164258	0.0527133	0.554991	0.560274
Neimenggu	2007	0.0915804	0.000198495	1.92706e-08	0.0766539	3.13117	6.4	0.1685	0.0541641	0.599634	0.577575
Neimenggu	2008	0.0729029	0.000193593	1.69871e-08	0.0765844	3.09965	4.66	0.171203	0.0546654	0.59492	0.604499
Neimenggu	2009	0.0475077	0.000142296	1.62719e-08	0.087355	3.20977	4.74	0.197822	0.0592213	0.643916	0.620705
Neimenggu	2010	0.0506305	0.00013107	1.5163e-08	0.0916707	3.20064	4.46	0.194782	0.0644971	0.66765	0.635856
Neimenggu	2011	0.0536629	5.04573e-05	1.42115e-08	0.0944764	3.07269	4.53	0.208164	0.0686419	0.655894	0.665249
Neimenggu	2012	0.0447542	4.48816e-05	1.45777e-08	0.0977767	3.04157	5.19	0.215735	0.0705182	0.666603	0.686411
Neimenggu	2013	0.0439126	3.58715e-05	1.53717e-08	0.101734	3.02519	5.19	0.217925	0.0718352	0.678396	0.735317
Neimenggu	2014	0.0503183	5.3434e-05	1.59535e-08	0.103751	2.84169	4.96	0.218342	0.0704027	0.696316	0.772469
Neimenggu	2015	0.0444689	2.23322e-05	1.71573e-08	0.110169	2.83912	4.84	0.238508	0.0740683	0.708571	0.764903
Neimenggu	2016	0.0426511	7.13528e-05	1.81899e-08	0.111232	2.84046	4.8	0.248935	0.0736911	0.735774	0.767171
Neimenggu	2017	0.0581798	4.23172e-05	2.21605e-08	0.105814	2.83448	4.83	0.281428	0.0799511	0.564019	0.789359
Neimenggu	2018	0.060053	6.07318e-05	2.21553e-08	0.107446	2.77518	4.85	0.279449	0.0809672	0.534576	0.775365
